# Supplementary material for: 11H-Dibenzo[b,e]azepine-6-carbonitrile
Source: Acta Crystallogr Sect E Struct Rep Online. 2008 Oct 18;64(Pt 11):o2126. doi: 10.1107/S1600536808033072 (PMC2959734; doi:10.1107/S1600536808033072)
Supplement: Supplementary file 1 [file e-64-o2126-sup1.cif]

##############################################################################
###                                                                        ###
###        Electronic paper (Acta Crystallographica Section E)             ###
###                                                                        ###
##############################################################################
#                                                                            #
# This CIF contains the data in a paper accepted for publication in Acta     #
# Crystallographica Section E. It conforms to the requirements of Notes      #
# for Authors for Section E, and has been peer reviewed under the auspices   #
# of the IUCr Commission on Journals.                                        #
#                                                                            #
# Full details of the Crystallographic Information File format               #
# are given in the paper "The Crystallographic Information File (CIF):       #
# a New Standard Archive File for Crystallography" by S. R. Hall, F. H.      #
# Allen and I. D. Brown [Acta Cryst. (1991), A47, 655-685].                  #
#                                                                            #
# The current version of the core CIF dictionary is obtainable from          #
# ftp://ftp.iucr.org/pub/cif_core.dic. The current version number is 2.4.    #
#                                                                            #
# Software is freely available for graphical display of the structure(s) in  #
# this CIF.  For information consult the CIF home page http://www.iucr.org/  #
# cif/home.html                                                              #
#                                                                            #
# This file may be used for bona fide research purposes within the           #
# scientific community so long as proper attribution is given to the journal # 
# article from which it was obtained.                                        #
#                                                                            #
##############################################################################
                                             
data_I
_audit_creation_method     SHELXL97
_chemical_name_systematic
;
11<i>H</i>-Dibenzo[b,e]azepine-6-carbonitrile
;
_chemical_name_common     ?
_chemical_formula_moiety     'C15 H10 N2'
_chemical_formula_sum     'C15 H10 N2'
_chemical_formula_iupac     'C15 H10 N2'
_chemical_formula_weight     218.25
_chemical_melting_point     ?
_symmetry_cell_setting     triclinic
_symmetry_space_group_name_H-M     'P -1'
_symmetry_space_group_name_Hall     '-P 1'
loop_
    _symmetry_equiv_pos_as_xyz
    'x, y, z'
    '-x, -y, -z'
_cell_length_a     10.125(2)
_cell_length_b     10.275(2)
_cell_length_c     12.749(3)
_cell_angle_alpha     105.96(3)
_cell_angle_beta     99.18(2)
_cell_angle_gamma     109.04(3)
_cell_volume     1159.2(6)
_cell_formula_units_Z     4
_cell_measurement_reflns_used     4851
_cell_measurement_theta_min     2.21
_cell_measurement_theta_max     27.98
_cell_measurement_temperature     273(2)
_exptl_crystal_description     block
_exptl_crystal_colour     brown
_exptl_crystal_size_max     0.15
_exptl_crystal_size_mid     0.12
_exptl_crystal_size_min     0.10
_exptl_crystal_density_diffrn     1.251
_exptl_crystal_density_meas     ?
_exptl_crystal_density_method     'not measured'
_exptl_crystal_F_000     456
_exptl_absorpt_coefficient_mu     0.075
_exptl_absorpt_correction_type     multi-scan
_exptl_absorpt_process_details     '(SADABS; Sheldrick, 1996)'
_exptl_absorpt_correction_T_min     0.9888
_exptl_absorpt_correction_T_max     0.9925
_exptl_special_details
;
;
_diffrn_ambient_temperature     273(2)
_diffrn_radiation_type     MoK\a
_diffrn_radiation_wavelength     0.71073
_diffrn_radiation_source     'fine-focus sealed tube'
_diffrn_radiation_monochromator     graphite
_diffrn_measurement_device_type     'Bruker SMART CCD area-detector'
_diffrn_measurement_method     '\f and \w'
_diffrn_detector_area_resol_mean     ?
_diffrn_reflns_number     12026
_diffrn_reflns_av_R_equivalents     0.0207
_diffrn_reflns_av_sigmaI/netI     0.0204
_diffrn_reflns_theta_min     2.21
_diffrn_reflns_theta_max     25.02
_diffrn_reflns_theta_full     25.02
_diffrn_measured_fraction_theta_max     0.999
_diffrn_measured_fraction_theta_full     0.999
_diffrn_reflns_limit_h_min     -12
_diffrn_reflns_limit_h_max     12
_diffrn_reflns_limit_k_min     -12
_diffrn_reflns_limit_k_max     12
_diffrn_reflns_limit_l_min     -14
_diffrn_reflns_limit_l_max     15
_diffrn_standards_number     0
_diffrn_standards_interval_count     ?
_diffrn_standards_interval_time     ?
_diffrn_standards_decay_%     0
_refine_special_details
;
Refinement of <i>F</i>^2^ against ALL reflections. The weighted <i>R</i>-factor
<i>wR</i> and goodness of fit <i>S</i> are based on <i>F</i>^2^, conventional
<i>R</i>-factors <i>R</i> are based on <i>F</i>, with <i>F</i> set to zero for
negative <i>F</i>^2^. The threshold expression of <i>F</i>^2^ >
\s(<i>F</i>^2^) is used only for calculating <i>R</i>-factors(gt) <i>etc</i>.
and is not relevant to the choice of reflections for refinement.
<i>R</i>-factors based on <i>F</i>^2^ are statistically about twice as large
as those based on <i>F</i>, and <i>R</i>- factors based on ALL data will be
even larger.
;
_reflns_number_total     4084
_reflns_number_gt     3382
_reflns_threshold_expression     I>2\s(I)
_refine_ls_structure_factor_coef     Fsqd
_refine_ls_matrix_type     full
_refine_ls_R_factor_all     0.0445
_refine_ls_R_factor_gt     0.0357
_refine_ls_wR_factor_gt     0.0894
_refine_ls_wR_factor_ref     0.0969
_refine_ls_goodness_of_fit_ref     1.032
_refine_ls_restrained_S_all     1.032
_refine_ls_number_reflns     4084
_refine_ls_number_parameters     308
_refine_ls_number_restraints     0
_refine_ls_hydrogen_treatment     constr
_refine_ls_weighting_scheme     calc
_refine_ls_weighting_details
       'calc w = 1/[\s^2^(Fo^2^)+(0.0446P)^2^+0.1613P] where P=(Fo^2^+2Fc^2^)/3'
_atom_sites_solution_hydrogens     geom
_atom_sites_solution_primary     direct
_atom_sites_solution_secondary     difmap
_refine_ls_shift/su_max     0.000
_refine_ls_shift/su_mean     0.000
_refine_diff_density_max     0.194
_refine_diff_density_min     -0.133
_refine_ls_extinction_method     'SHELXTL (Sheldrick, 2008)'
_refine_ls_extinction_coef     0.037(2)
_refine_ls_extinction_expression
                                  'Fc^*^=kFc[1+0.001xFc^2^\l^3^/sin(2\q)]^-1/4^'
loop_
    _atom_type_symbol
    _atom_type_description
    _atom_type_scat_dispersion_real
    _atom_type_scat_dispersion_imag
    _atom_type_scat_source
    'C' 'C' 0.0033 0.0016
                         'International Tables Vol C Tables 4.2.6.8 and 6.1.1.4'
    'H' 'H' 0.0000 0.0000
                         'International Tables Vol C Tables 4.2.6.8 and 6.1.1.4'
    'N' 'N' 0.0061 0.0033
                         'International Tables Vol C Tables 4.2.6.8 and 6.1.1.4'
_computing_data_collection     'SMART (Bruker, 2001)'
_computing_cell_refinement     'SAINT (Bruker, 2001)'
_computing_data_reduction     'SAINT (Bruker, 2001)'
_computing_structure_solution     'SHELXTL (Sheldrick, 2008)'
_computing_structure_refinement     'SHELXTL (Sheldrick, 2008)'
_computing_molecular_graphics     'SHELXTL (Sheldrick, 2008)'
_computing_publication_material     'SHELXTL (Sheldrick, 2008)'
loop_
    _atom_site_type_symbol
    _atom_site_label
    _atom_site_fract_x
    _atom_site_fract_y
    _atom_site_fract_z
    _atom_site_U_iso_or_equiv
    _atom_site_adp_type
    _atom_site_calc_flag
    _atom_site_refinement_flags
    _atom_site_occupancy
    _atom_site_disorder_assembly
    _atom_site_disorder_group
    N N1 0.93668(11) 0.20617(11) 0.18911(9) 0.0486(3) Uani d . 1 . .
    N N2 1.10390(18) 0.47578(17) 0.10411(14) 0.0874(4) Uani d . 1 . .
    N N3 0.33399(10) 0.33411(11) 0.30617(9) 0.0474(3) Uani d . 1 . .
    N N4 0.42697(16) 0.69062(15) 0.35893(13) 0.0816(4) Uani d . 1 . .
    C C1 0.87147(12) 0.11423(13) 0.24622(10) 0.0466(3) Uani d . 1 . .
    C C2 0.93247(14) 0.01429(14) 0.25883(12) 0.0568(3) Uani d . 1 . .
    H H2A 1.0096 0.0105 0.2288 0.068 Uiso calc R 1 . .
    C C3 0.87991(17) -0.07883(16) 0.31523(14) 0.0699(4) Uani d . 1 . .
    H H3B 0.9238 -0.1425 0.3261 0.084 Uiso calc R 1 . .
    C C4 0.76259(18) -0.07763(18) 0.35547(14) 0.0747(5) Uani d . 1 . .
    H H4A 0.7275 -0.1399 0.3944 0.090 Uiso calc R 1 . .
    C C5 0.69679(16) 0.01499(17) 0.33859(13) 0.0679(4) Uani d . 1 . .
    H H5A 0.6151 0.0122 0.3640 0.082 Uiso calc R 1 . .
    C C6 0.74956(13) 0.11314(15) 0.28418(11) 0.0532(3) Uani d . 1 . .
    C C7 0.67936(14) 0.21544(17) 0.26432(13) 0.0644(4) Uani d . 1 . .
    H H7A 0.6553 0.2013 0.1841 0.077 Uiso calc R 1 . .
    H H7B 0.5900 0.1936 0.2871 0.077 Uiso calc R 1 . .
    C C8 0.78013(14) 0.37191(16) 0.33094(11) 0.0549(3) Uani d . 1 . .
    C C9 0.74955(18) 0.4600(2) 0.41954(13) 0.0707(4) Uani d . 1 . .
    H H9A 0.6653 0.4210 0.4403 0.085 Uiso calc R 1 . .
    C C10 0.8421(2) 0.6044(2) 0.47717(14) 0.0800(5) Uani d . 1 . .
    H H10A 0.8204 0.6615 0.5369 0.096 Uiso calc R 1 . .
    C C11 0.9659(2) 0.66483(19) 0.44740(13) 0.0732(4) Uani d . 1 . .
    H H11A 1.0271 0.7630 0.4859 0.088 Uiso calc R 1 . .
    C C12 0.99953(16) 0.58006(15) 0.36048(12) 0.0596(4) Uani d . 1 . .
    H H12A 1.0832 0.6213 0.3398 0.071 Uiso calc R 1 . .
    C C13 0.90890(13) 0.43261(14) 0.30305(10) 0.0486(3) Uani d . 1 . .
    C C14 0.95118(13) 0.34087(14) 0.21488(10) 0.0469(3) Uani d . 1 . .
    C C15 1.03427(15) 0.41783(15) 0.14911(12) 0.0549(3) Uani d . 1 . .
    C C16 0.30864(12) 0.18357(13) 0.26934(11) 0.0457(3) Uani d . 1 . .
    C C17 0.32200(14) 0.12481(16) 0.35496(12) 0.0570(3) Uani d . 1 . .
    H H17A 0.3485 0.1854 0.4305 0.068 Uiso calc R 1 . .
    C C18 0.29646(18) -0.02147(18) 0.32903(16) 0.0717(4) Uani d . 1 . .
    H H18A 0.3087 -0.0591 0.3867 0.086 Uiso calc R 1 . .
    C C19 0.2528(2) -0.11204(18) 0.21765(17) 0.0804(5) Uani d . 1 . .
    H H19A 0.2344 -0.2115 0.1997 0.097 Uiso calc R 1 . .
    C C20 0.23630(18) -0.05569(16) 0.13243(15) 0.0703(4) Uani d . 1 . .
    H H20A 0.2060 -0.1184 0.0573 0.084 Uiso calc R 1 . .
    C C21 0.26371(13) 0.09205(14) 0.15582(11) 0.0508(3) Uani d . 1 . .
    C C22 0.24469(15) 0.15472(15) 0.06392(11) 0.0577(4) Uani d . 1 . .
    H H22A 0.1773 0.2029 0.0739 0.069 Uiso calc R 1 . .
    H H22B 0.2046 0.0762 -0.0095 0.069 Uiso calc R 1 . .
    C C23 0.38852(15) 0.26340(15) 0.06805(11) 0.0518(3) Uani d . 1 . .
    C C24 0.45555(19) 0.23862(18) -0.01782(13) 0.0684(4) Uani d . 1 . .
    H H24A 0.4114 0.1515 -0.0800 0.082 Uiso calc R 1 . .
    C C25 0.5865(2) 0.3412(2) -0.01221(15) 0.0777(5) Uani d . 1 . .
    H H25A 0.6302 0.3222 -0.0704 0.093 Uiso calc R 1 . .
    C C26 0.65358(17) 0.4714(2) 0.07818(15) 0.0715(4) Uani d . 1 . .
    H H26A 0.7420 0.5402 0.0811 0.086 Uiso calc R 1 . .
    C C27 0.58889(15) 0.49905(16) 0.16430(13) 0.0583(4) Uani d . 1 . .
    H H27A 0.6326 0.5879 0.2249 0.070 Uiso calc R 1 . .
    C C28 0.45808(13) 0.39437(14) 0.16093(11) 0.0467(3) Uani d . 1 . .
    C C29 0.39603(13) 0.42144(13) 0.25784(10) 0.0459(3) Uani d . 1 . .
    C C30 0.41483(15) 0.57366(16) 0.31439(12) 0.0566(3) Uani d . 1 . .
loop_
    _atom_site_aniso_label
    _atom_site_aniso_U_11
    _atom_site_aniso_U_22
    _atom_site_aniso_U_33
    _atom_site_aniso_U_12
    _atom_site_aniso_U_13
    _atom_site_aniso_U_23
    N1 0.0475(6) 0.0505(6) 0.0503(6) 0.0185(5) 0.0175(5) 0.0198(5)
    N2 0.0998(11) 0.0880(10) 0.0966(11) 0.0383(9) 0.0484(9) 0.0511(9)
    N3 0.0454(5) 0.0503(6) 0.0456(6) 0.0166(5) 0.0171(5) 0.0152(5)
    N4 0.0931(10) 0.0557(8) 0.0875(10) 0.0253(7) 0.0296(8) 0.0140(7)
    C1 0.0414(6) 0.0468(7) 0.0461(7) 0.0105(5) 0.0116(5) 0.0163(6)
    C2 0.0511(7) 0.0501(8) 0.0691(9) 0.0171(6) 0.0189(6) 0.0229(7)
    C3 0.0716(9) 0.0565(9) 0.0850(11) 0.0206(7) 0.0198(8) 0.0363(8)
    C4 0.0769(10) 0.0655(10) 0.0781(11) 0.0102(8) 0.0259(9) 0.0385(9)
    C5 0.0525(8) 0.0725(10) 0.0725(10) 0.0095(7) 0.0263(7) 0.0289(8)
    C6 0.0393(6) 0.0592(8) 0.0535(8) 0.0112(6) 0.0119(6) 0.0184(6)
    C7 0.0404(7) 0.0874(11) 0.0719(10) 0.0274(7) 0.0195(7) 0.0325(8)
    C8 0.0533(7) 0.0761(9) 0.0526(8) 0.0391(7) 0.0175(6) 0.0299(7)
    C9 0.0765(10) 0.1060(14) 0.0618(9) 0.0620(10) 0.0305(8) 0.0389(10)
    C10 0.1131(14) 0.1013(14) 0.0517(9) 0.0765(12) 0.0237(9) 0.0231(9)
    C11 0.1017(13) 0.0676(10) 0.0545(9) 0.0487(9) 0.0093(9) 0.0153(8)
    C12 0.0703(9) 0.0566(8) 0.0564(8) 0.0307(7) 0.0122(7) 0.0224(7)
    C13 0.0523(7) 0.0573(8) 0.0453(7) 0.0300(6) 0.0120(6) 0.0219(6)
    C14 0.0445(6) 0.0529(8) 0.0474(7) 0.0200(6) 0.0141(5) 0.0220(6)
    C15 0.0579(8) 0.0502(8) 0.0647(9) 0.0220(6) 0.0287(7) 0.0244(7)
    C16 0.0411(6) 0.0497(7) 0.0527(8) 0.0192(5) 0.0220(5) 0.0205(6)
    C17 0.0569(8) 0.0671(9) 0.0591(8) 0.0262(7) 0.0290(6) 0.0303(7)
    C18 0.0836(11) 0.0774(11) 0.0891(12) 0.0452(9) 0.0474(9) 0.0513(10)
    C19 0.1060(13) 0.0592(9) 0.1064(15) 0.0445(9) 0.0607(11) 0.0415(10)
    C20 0.0872(11) 0.0526(8) 0.0744(10) 0.0277(8) 0.0401(9) 0.0163(8)
    C21 0.0508(7) 0.0489(7) 0.0543(8) 0.0194(6) 0.0234(6) 0.0155(6)
    C22 0.0639(8) 0.0562(8) 0.0450(7) 0.0212(7) 0.0119(6) 0.0103(6)
    C23 0.0657(8) 0.0585(8) 0.0451(7) 0.0332(7) 0.0212(6) 0.0246(6)
    C24 0.0968(11) 0.0771(10) 0.0546(9) 0.0472(9) 0.0390(8) 0.0314(8)
    C25 0.1023(13) 0.1026(14) 0.0778(12) 0.0643(11) 0.0602(10) 0.0559(11)
    C26 0.0680(9) 0.0919(12) 0.0898(12) 0.0400(9) 0.0441(9) 0.0609(11)
    C27 0.0586(8) 0.0636(9) 0.0660(9) 0.0257(7) 0.0236(7) 0.0365(7)
    C28 0.0509(7) 0.0541(7) 0.0481(7) 0.0268(6) 0.0193(6) 0.0262(6)
    C29 0.0439(6) 0.0474(7) 0.0453(7) 0.0183(5) 0.0119(5) 0.0144(6)
    C30 0.0591(8) 0.0516(8) 0.0559(8) 0.0182(6) 0.0200(6) 0.0156(7)
_geom_special_details
;
All e.s.d.'s (except the e.s.d. in the dihedral angle between two l.s. planes)
are estimated using the full covariance matrix. The cell e.s.d.'s are taken
into account individually in the estimation of e.s.d.'s in distances, angles
and torsion angles; correlations between e.s.d.'s in cell parameters are only
used when they are defined by crystal symmetry. An approximate (isotropic)
treatment of cell e.s.d.'s is used for estimating e.s.d.'s involving l.s.
planes.
;
loop_
    _geom_bond_atom_site_label_1
    _geom_bond_atom_site_label_2
    _geom_bond_site_symmetry_2
    _geom_bond_distance
    _geom_bond_publ_flag
    N1 C14 . 1.2833(16) ?
    N1 C1 . 1.4082(16) ?
    N2 C15 . 1.1062(17) ?
    N3 C29 . 1.2804(16) ?
    N3 C16 . 1.4077(16) ?
    N4 C30 . 1.1348(18) ?
    C1 C2 . 1.3909(19) ?
    C1 C6 . 1.3936(18) ?
    C2 C3 . 1.373(2) ?
    C2 H2A . 0.9300 ?
    C3 C4 . 1.369(2) ?
    C3 H3B . 0.9300 ?
    C4 C5 . 1.370(2) ?
    C4 H4A . 0.9300 ?
    C5 C6 . 1.391(2) ?
    C5 H5A . 0.9300 ?
    C6 C7 . 1.500(2) ?
    C7 C8 . 1.500(2) ?
    C7 H7A . 0.9700 ?
    C7 H7B . 0.9700 ?
    C8 C9 . 1.387(2) ?
    C8 C13 . 1.3980(19) ?
    C9 C10 . 1.375(3) ?
    C9 H9A . 0.9300 ?
    C10 C11 . 1.369(3) ?
    C10 H10A . 0.9300 ?
    C11 C12 . 1.373(2) ?
    C11 H11A . 0.9300 ?
    C12 C13 . 1.393(2) ?
    C12 H12A . 0.9300 ?
    C13 C14 . 1.4728(18) ?
    C14 C15 . 1.4805(19) ?
    C16 C17 . 1.3940(19) ?
    C16 C21 . 1.3956(19) ?
    C17 C18 . 1.372(2) ?
    C17 H17A . 0.9300 ?
    C18 C19 . 1.372(3) ?
    C18 H18A . 0.9300 ?
    C19 C20 . 1.377(2) ?
    C19 H19A . 0.9300 ?
    C20 C21 . 1.386(2) ?
    C20 H20A . 0.9300 ?
    C21 C22 . 1.4994(19) ?
    C22 C23 . 1.5008(19) ?
    C22 H22A . 0.9700 ?
    C22 H22B . 0.9700 ?
    C23 C24 . 1.3858(19) ?
    C23 C28 . 1.396(2) ?
    C24 C25 . 1.374(2) ?
    C24 H24A . 0.9300 ?
    C25 C26 . 1.374(3) ?
    C25 H25A . 0.9300 ?
    C26 C27 . 1.377(2) ?
    C26 H26A . 0.9300 ?
    C27 C28 . 1.3927(19) ?
    C27 H27A . 0.9300 ?
    C28 C29 . 1.4735(18) ?
    C29 C30 . 1.4642(19) ?
loop_
    _geom_contact_atom_site_label_1
    _geom_contact_atom_site_label_2
    _geom_contact_distance
    _geom_contact_site_symmetry_1
    _geom_contact_site_symmetry_2
    _geom_contact_publ_flag
    Cg1 Cg1 3.673(4) . 2_766 y
    Cg2 Cg2 3.793(4) . 2_665 y
loop_
    _geom_angle_atom_site_label_1
    _geom_angle_atom_site_label_2
    _geom_angle_atom_site_label_3
    _geom_angle_site_symmetry_1
    _geom_angle_site_symmetry_3
    _geom_angle
    _geom_angle_publ_flag
    C14 N1 C1 . . 123.45(11) ?
    C29 N3 C16 . . 123.40(10) ?
    C2 C1 C6 . . 119.79(12) ?
    C2 C1 N1 . . 115.43(11) ?
    C6 C1 N1 . . 124.70(12) ?
    C3 C2 C1 . . 120.61(14) ?
    C3 C2 H2A . . 119.7 ?
    C1 C2 H2A . . 119.7 ?
    C4 C3 C2 . . 119.76(15) ?
    C4 C3 H3B . . 120.1 ?
    C2 C3 H3B . . 120.1 ?
    C3 C4 C5 . . 120.23(14) ?
    C3 C4 H4A . . 119.9 ?
    C5 C4 H4A . . 119.9 ?
    C4 C5 C6 . . 121.38(14) ?
    C4 C5 H5A . . 119.3 ?
    C6 C5 H5A . . 119.3 ?
    C5 C6 C1 . . 118.08(14) ?
    C5 C6 C7 . . 122.46(13) ?
    C1 C6 C7 . . 119.45(12) ?
    C8 C7 C6 . . 110.19(11) ?
    C8 C7 H7A . . 109.6 ?
    C6 C7 H7A . . 109.6 ?
    C8 C7 H7B . . 109.6 ?
    C6 C7 H7B . . 109.6 ?
    H7A C7 H7B . . 108.1 ?
    C9 C8 C13 . . 118.34(15) ?
    C9 C8 C7 . . 122.16(14) ?
    C13 C8 C7 . . 119.49(12) ?
    C10 C9 C8 . . 120.89(16) ?
    C10 C9 H9A . . 119.6 ?
    C8 C9 H9A . . 119.6 ?
    C11 C10 C9 . . 120.64(15) ?
    C11 C10 H10A . . 119.7 ?
    C9 C10 H10A . . 119.7 ?
    C10 C11 C12 . . 119.79(16) ?
    C10 C11 H11A . . 120.1 ?
    C12 C11 H11A . . 120.1 ?
    C11 C12 C13 . . 120.34(15) ?
    C11 C12 H12A . . 119.8 ?
    C13 C12 H12A . . 119.8 ?
    C12 C13 C8 . . 119.93(13) ?
    C12 C13 C14 . . 119.64(12) ?
    C8 C13 C14 . . 120.42(12) ?
    N1 C14 C13 . . 131.09(12) ?
    N1 C14 C15 . . 113.18(11) ?
    C13 C14 C15 . . 115.56(11) ?
    N2 C15 C14 . . 175.67(16) ?
    C17 C16 C21 . . 119.88(12) ?
    C17 C16 N3 . . 115.52(12) ?
    C21 C16 N3 . . 124.48(12) ?
    C18 C17 C16 . . 120.68(14) ?
    C18 C17 H17A . . 119.7 ?
    C16 C17 H17A . . 119.7 ?
    C17 C18 C19 . . 119.75(15) ?
    C17 C18 H18A . . 120.1 ?
    C19 C18 H18A . . 120.1 ?
    C18 C19 C20 . . 120.00(15) ?
    C18 C19 H19A . . 120.0 ?
    C20 C19 H19A . . 120.0 ?
    C19 C20 C21 . . 121.66(15) ?
    C19 C20 H20A . . 119.2 ?
    C21 C20 H20A . . 119.2 ?
    C20 C21 C16 . . 118.00(13) ?
    C20 C21 C22 . . 122.27(13) ?
    C16 C21 C22 . . 119.73(12) ?
    C21 C22 C23 . . 109.89(11) ?
    C21 C22 H22A . . 109.7 ?
    C23 C22 H22A . . 109.7 ?
    C21 C22 H22B . . 109.7 ?
    C23 C22 H22B . . 109.7 ?
    H22A C22 H22B . . 108.2 ?
    C24 C23 C28 . . 118.32(13) ?
    C24 C23 C22 . . 122.21(13) ?
    C28 C23 C22 . . 119.47(12) ?
    C25 C24 C23 . . 120.81(16) ?
    C25 C24 H24A . . 119.6 ?
    C23 C24 H24A . . 119.6 ?
    C26 C25 C24 . . 120.87(14) ?
    C26 C25 H25A . . 119.6 ?
    C24 C25 H25A . . 119.6 ?
    C25 C26 C27 . . 119.47(15) ?
    C25 C26 H26A . . 120.3 ?
    C27 C26 H26A . . 120.3 ?
    C26 C27 C28 . . 120.16(15) ?
    C26 C27 H27A . . 119.9 ?
    C28 C27 H27A . . 119.9 ?
    C27 C28 C23 . . 120.32(12) ?
    C27 C28 C29 . . 119.32(12) ?
    C23 C28 C29 . . 120.34(11) ?
    N3 C29 C30 . . 113.12(11) ?
    N3 C29 C28 . . 130.40(12) ?
    C30 C29 C28 . . 116.35(11) ?
    N4 C30 C29 . . 178.61(15) ?
loop_
    _geom_torsion_atom_site_label_1
    _geom_torsion_atom_site_label_2
    _geom_torsion_atom_site_label_3
    _geom_torsion_atom_site_label_4
    _geom_torsion_site_symmetry_1
    _geom_torsion_site_symmetry_2
    _geom_torsion_site_symmetry_3
    _geom_torsion_site_symmetry_4
    _geom_torsion
    _geom_torsion_publ_flag
    C14 N1 C1 C2 . . . . -144.10(13) ?
    C14 N1 C1 C6 . . . . 39.14(19) ?
    C6 C1 C2 C3 . . . . -4.5(2) ?
    N1 C1 C2 C3 . . . . 178.60(12) ?
    C1 C2 C3 C4 . . . . 2.7(2) ?
    C2 C3 C4 C5 . . . . 0.7(3) ?
    C3 C4 C5 C6 . . . . -2.2(3) ?
    C4 C5 C6 C1 . . . . 0.4(2) ?
    C4 C5 C6 C7 . . . . 179.82(14) ?
    C2 C1 C6 C5 . . . . 2.86(19) ?
    N1 C1 C6 C5 . . . . 179.49(12) ?
    C2 C1 C6 C7 . . . . -176.53(12) ?
    N1 C1 C6 C7 . . . . 0.1(2) ?
    C5 C6 C7 C8 . . . . 114.56(15) ?
    C1 C6 C7 C8 . . . . -66.07(17) ?
    C6 C7 C8 C9 . . . . -113.97(14) ?
    C6 C7 C8 C13 . . . . 66.57(16) ?
    C13 C8 C9 C10 . . . . 1.2(2) ?
    C7 C8 C9 C10 . . . . -178.22(14) ?
    C8 C9 C10 C11 . . . . 0.7(2) ?
    C9 C10 C11 C12 . . . . -1.1(2) ?
    C10 C11 C12 C13 . . . . -0.5(2) ?
    C11 C12 C13 C8 . . . . 2.5(2) ?
    C11 C12 C13 C14 . . . . -176.18(12) ?
    C9 C8 C13 C12 . . . . -2.84(19) ?
    C7 C8 C13 C12 . . . . 176.64(12) ?
    C9 C8 C13 C14 . . . . 175.83(12) ?
    C7 C8 C13 C14 . . . . -4.68(18) ?
    C1 N1 C14 C13 . . . . 0.1(2) ?
    C1 N1 C14 C15 . . . . 175.05(11) ?
    C12 C13 C14 N1 . . . . 142.00(14) ?
    C8 C13 C14 N1 . . . . -36.7(2) ?
    C12 C13 C14 C15 . . . . -32.90(17) ?
    C8 C13 C14 C15 . . . . 148.42(12) ?
    C29 N3 C16 C17 . . . . 144.15(12) ?
    C29 N3 C16 C21 . . . . -39.94(18) ?
    C21 C16 C17 C18 . . . . 2.36(19) ?
    N3 C16 C17 C18 . . . . 178.47(12) ?
    C16 C17 C18 C19 . . . . -2.1(2) ?
    C17 C18 C19 C20 . . . . 0.7(2) ?
    C18 C19 C20 C21 . . . . 0.4(3) ?
    C19 C20 C21 C16 . . . . -0.2(2) ?
    C19 C20 C21 C22 . . . . -179.33(14) ?
    C17 C16 C21 C20 . . . . -1.19(18) ?
    N3 C16 C21 C20 . . . . -176.93(12) ?
    C17 C16 C21 C22 . . . . 177.98(12) ?
    N3 C16 C21 C22 . . . . 2.23(18) ?
    C20 C21 C22 C23 . . . . -116.19(15) ?
    C16 C21 C22 C23 . . . . 64.68(15) ?
    C21 C22 C23 C24 . . . . 113.44(15) ?
    C21 C22 C23 C28 . . . . -66.68(15) ?
    C28 C23 C24 C25 . . . . -0.7(2) ?
    C22 C23 C24 C25 . . . . 179.17(14) ?
    C23 C24 C25 C26 . . . . -0.6(2) ?
    C24 C25 C26 C27 . . . . 0.2(2) ?
    C25 C26 C27 C28 . . . . 1.4(2) ?
    C26 C27 C28 C23 . . . . -2.72(19) ?
    C26 C27 C28 C29 . . . . 175.55(12) ?
    C24 C23 C28 C27 . . . . 2.32(19) ?
    C22 C23 C28 C27 . . . . -177.56(12) ?
    C24 C23 C28 C29 . . . . -175.94(12) ?
    C22 C23 C28 C29 . . . . 4.19(18) ?
    C16 N3 C29 C30 . . . . -177.84(11) ?
    C16 N3 C29 C28 . . . . -2.2(2) ?
    C27 C28 C29 N3 . . . . -139.03(14) ?
    C23 C28 C29 N3 . . . . 39.2(2) ?
    C27 C28 C29 C30 . . . . 36.50(17) ?
    C23 C28 C29 C30 . . . . -145.22(12) ?
data_global
_journal_date_recd_electronic     2008-10-05
_journal_date_accepted     2008-10-13
_journal_name_full     'Acta Crystallographica, Section E'
_journal_year     2008
_journal_volume     64
_journal_issue     11
_journal_page_first     o2126
_journal_page_last     o2126
_journal_paper_category     QO
_journal_coeditor_code     SG2271
_publ_contact_author_name     'Gui-Yun Duan'
_publ_contact_author_address
;
College of Pharmaceutical Sciences
Taishan Medical College
Tai'an 271016
People's Republic of China
;
_publ_contact_author_email     duanguiyun@yahoo.cn
_publ_contact_author_fax     '+86-538-6229803'
_publ_contact_author_phone     '+86-538-6236837'
_publ_section_title
;
11<i>H</i>-Dibenzo[<i>b</i>,<i>e</i>]azepine-6-carbonitrile
;
loop_
    _publ_author_name
    _publ_author_address
    'Guo-Dong Fan'
;
College of Chemistry and Chemical Engineering
Shaanxi University of Science and Technology
Xi'an 710021
People's Republic of China
;
    'Yu-Liang Xiao'
;
College of Pharmaceutical Sciences
Taishan Medical College
Tai'an 271016
People's Republic of China
;
    'Gui-Rong You'
;
College of Pharmaceutical Sciences
Taishan Medical College
Tai'an 271016
People's Republic of China
;
    'Gui-Yun Duan'
;
College of Pharmaceutical Sciences
Taishan Medical College
Tai'an 271016
People's Republic of China
;
