# Supplementary material for: 11H-Dibenzo[b,e]azepine-6-carbonitrile
Source: Acta Crystallogr Sect E Struct Rep Online. 2008 Oct 18;64(Pt 11):o2126. doi: 10.1107/S1600536808033072 (PMC2959734; doi:10.1107/S1600536808033072)
Supplement: Supplementary file 2 [file e-64-o2126-Isup2.hkl]

# 
# h,k,l, Fc-squared, Fo-squared, sigma(Fo-squared) and status flag 
# 
data_I
_shelx_title ' 071219tc in P-1' 
_shelx_refln_list_code          4 
_shelx_F_calc_maximum      132.20 
_exptl_crystal_F_000       456.00 
_reflns_d_resolution_high  0.8404 
 
loop_ 
 _symmetry_equiv_pos_as_xyz 
 'x, y, z' 
 '-x, -y, -z' 
 
_cell_length_a    10.1245 
_cell_length_b    10.2749 
_cell_length_c    12.7486 
_cell_angle_alpha 105.963 
_cell_angle_beta   99.182 
_cell_angle_gamma 109.043 
 
_shelx_F_squared_multiplier     1.000 
 
loop_ 
 _refln_index_h 
 _refln_index_k 
 _refln_index_l 
 _refln_F_squared_calc 
 _refln_F_squared_meas 
 _refln_F_squared_sigma 
 _refln_observed_status 
   1   0   0       11.97        8.50      0.36 o 
   2   0   0      987.59      882.35     12.91 o 
   3   0   0     2822.63     2872.59     40.61 o 
   4   0   0       33.10       30.30      0.65 o 
   5   0   0       25.41       22.41      0.51 o 
   6   0   0      473.15      483.73      4.42 o 
   7   0   0        6.46        8.89      0.55 o 
   8   0   0        6.10        4.97      0.58 o 
   9   0   0       11.93       14.39      0.79 o 
  10   0   0        3.66        3.74      0.57 o 
 -11   1   0        2.49        2.23      0.56 o 
 -10   1   0        8.41        8.15      0.70 o 
  -9   1   0        2.37        2.53      0.46 o 
  -8   1   0        1.38        1.33      0.50 o 
  -7   1   0       50.64       50.01      1.08 o 
  -6   1   0       46.70       41.99      0.91 o 
  -5   1   0     2015.50     2077.32     15.19 o 
  -4   1   0      803.54      754.97      8.21 o 
  -3   1   0       64.61       70.63      1.68 o 
  -2   1   0    11604.57    11255.03    158.13 o 
  -1   1   0      296.80      264.63      4.06 o 
   0   1   0      413.03      423.88      6.44 o 
   1   1   0       60.36       55.72      1.37 o 
   2   1   0     3317.15     3090.73     43.68 o 
   3   1   0       30.18       26.87      0.84 o 
   4   1   0      537.25      512.18      3.91 o 
   5   1   0      188.90      209.69      2.08 o 
   6   1   0        9.49        8.06      0.54 o 
   7   1   0        7.18        8.10      0.67 o 
   8   1   0        3.14        3.27      0.50 o 
   9   1   0        7.18        7.15      0.66 o 
  10   1   0        1.67        2.22      0.53 o 
 -11   2   0        2.22        1.76      0.53 o 
 -10   2   0       13.88       16.73      0.86 o 
  -9   2   0       38.67       38.81      1.09 o 
  -8   2   0       36.28       36.13      1.70 o 
  -7   2   0       12.32       12.49      0.60 o 
  -6   2   0      166.18      156.87      1.94 o 
  -5   2   0        8.58        7.11      0.37 o 
  -4   2   0        1.91        0.00      0.23 o 
  -2   2   0     1956.74     1931.91     27.24 o 
  -1   2   0     1404.36     1393.74     19.95 o 
   0   2   0     2094.06     2108.96     29.98 o 
   1   2   0      226.02      232.81      3.05 o 
   2   2   0       50.97       50.48      1.15 o 
   3   2   0       17.69       20.24      0.57 o 
   4   2   0       34.51       36.92      0.74 o 
   5   2   0       58.66       53.30      0.96 o 
   6   2   0       59.31       62.32      1.12 o 
   7   2   0       39.11       34.91      0.91 o 
   8   2   0       30.61       32.56      1.77 o 
   9   2   0       13.33       11.44      0.80 o 
  10   2   0        0.79        0.97      0.54 o 
 -11   3   0        0.20        0.02      0.42 o 
 -10   3   0        0.12        0.36      0.38 o 
  -9   3   0        2.27        2.51      0.43 o 
  -8   3   0       14.68       14.53      0.65 o 
  -7   3   0      116.38      117.77      1.62 o 
  -6   3   0       32.42       31.36      0.73 o 
  -5   3   0       67.12       71.05      1.02 o 
  -4   3   0      138.27      142.85      2.15 o 
  -3   3   0      341.40      322.32      5.41 o 
  -2   3   0     1420.14     1349.71     19.53 o 
  -1   3   0       31.25       40.57      1.31 o 
   0   3   0        3.81        2.80      0.44 o 
   1   3   0       22.93       25.54      2.35 o 
   2   3   0      136.23      146.25      2.16 o 
   3   3   0       14.51       14.27      0.47 o 
   4   3   0        2.66        3.23      0.31 o 
   5   3   0       19.80       19.80      0.84 o 
   6   3   0        6.99        7.25      0.51 o 
   7   3   0       39.39       35.38      1.30 o 
   8   3   0       23.92       22.68      0.88 o 
   9   3   0        2.37        2.82      0.55 o 
 -11   4   0        4.87        4.22      0.65 o 
 -10   4   0       22.14       22.27      1.02 o 
  -9   4   0       19.55       19.79      0.79 o 
  -8   4   0      260.92      271.27      2.94 o 
  -7   4   0       33.80       33.57      0.82 o 
  -6   4   0       11.07       10.90      0.46 o 
  -5   4   0      349.19      357.53      3.73 o 
  -4   4   0        1.90        2.23      0.55 o 
  -3   4   0      117.11      119.62      2.06 o 
  -2   4   0      677.91      730.34     11.38 o 
  -1   4   0      307.14      323.05      8.28 o 
   0   4   0      495.99      582.57      7.00 o 
   1   4   0       66.17       72.76      2.37 o 
   2   4   0       36.75       38.13      0.88 o 
   3   4   0       36.99       33.20      0.75 o 
   4   4   0      213.23      212.14      2.42 o 
   5   4   0        4.70        4.57      0.44 o 
   6   4   0        0.16        0.03      0.28 o 
   7   4   0        0.04       -0.05      0.35 o 
   8   4   0        2.35        2.73      0.51 o 
 -11   5   0       20.20       21.23      1.59 o 
 -10   5   0       13.50       13.15      0.84 o 
  -9   5   0        0.15       -0.06      0.37 o 
  -8   5   0       77.36       79.11      1.65 o 
  -7   5   0      121.44      125.88      2.01 o 
  -6   5   0      295.55      314.30      3.55 o 
  -5   5   0        7.02        6.55      0.68 o 
  -4   5   0      455.41      481.05     12.95 o 
  -3   5   0      815.15      876.17      9.89 o 
  -2   5   0      847.17      912.26     10.34 o 
  -1   5   0       13.35       10.74      1.65 o 
   0   5   0       10.17       16.66      0.63 o 
   1   5   0      194.88      201.08      2.67 o 
   2   5   0       37.89       41.44      1.13 o 
   3   5   0        0.01       -0.17      0.21 o 
   4   5   0      113.11      106.69      1.58 o 
   5   5   0       10.72       11.18      0.61 o 
   6   5   0        1.09        1.14      0.46 o 
   7   5   0        2.87        3.47      0.60 o 
 -11   6   0       42.24       46.18      1.85 o 
 -10   6   0        2.74        4.64      0.74 o 
  -9   6   0       48.39       45.43      1.33 o 
  -8   6   0      151.77      144.12      2.34 o 
  -7   6   0       64.37       64.06      1.40 o 
  -6   6   0       34.34       32.80      0.94 o 
  -5   6   0       91.50       90.81      2.66 o 
  -4   6   0      430.82      442.05      5.80 o 
  -3   6   0      285.99      297.89      4.36 o 
  -2   6   0        7.83        5.99      0.63 o 
  -1   6   0       21.66       23.05      1.09 o 
   0   6   0       20.04       24.84      0.84 o 
   1   6   0        0.29        0.15      0.25 o 
   2   6   0        0.25        0.75      0.35 o 
   3   6   0       35.00       36.96      1.12 o 
   4   6   0       28.14       32.38      1.30 o 
   5   6   0        9.65       12.42      0.83 o 
   6   6   0       43.09       53.66      1.75 o 
   7   6   0        0.01        0.97      0.57 o 
 -11   7   0       24.07       25.45      1.81 o 
 -10   7   0       83.45       90.43      2.02 o 
  -9   7   0        8.79        7.75      0.88 o 
  -8   7   0        0.01       -0.06      0.47 o 
  -7   7   0        5.92        6.88      0.74 o 
  -6   7   0        0.00       -0.54      0.36 o 
  -5   7   0       19.05       18.62      0.97 o 
  -4   7   0       15.88       17.15      0.97 o 
  -3   7   0       46.28       45.61      1.52 o 
  -2   7   0      202.20      208.36      3.69 o 
  -1   7   0       36.68       34.74      1.02 o 
   0   7   0        0.15        0.06      0.26 o 
   1   7   0        0.34        0.22      0.33 o 
   2   7   0        0.29        1.30      0.69 o 
   3   7   0       62.59       62.55      1.73 o 
   4   7   0        3.91        3.37      0.59 o 
   5   7   0       25.93       26.36      1.18 o 
   6   7   0        0.53        0.75      0.56 o 
 -11   8   0        3.52        5.00      1.44 o 
 -10   8   0        3.38        5.37      1.17 o 
  -9   8   0       15.63       17.76      1.33 o 
  -8   8   0       15.36       13.53      1.06 o 
  -7   8   0        0.10        0.32      0.78 o 
  -6   8   0       61.03       65.62      3.01 o 
  -5   8   0        0.74        1.35      0.46 o 
  -4   8   0       10.95       14.15      0.95 o 
  -3   8   0        5.98        4.97      0.70 o 
  -2   8   0       36.55       41.24      1.63 o 
  -1   8   0        1.21        0.43      0.80 o 
   0   8   0        6.00        3.14      1.03 o 
   1   8   0        7.85        5.78      0.68 o 
   2   8   0        4.19        3.65      0.65 o 
   3   8   0       19.10       18.38      1.03 o 
   4   8   0        0.47        0.39      0.51 o 
 -10   9   0        8.76        9.90      1.89 o 
  -9   9   0       12.32       12.19      1.46 o 
  -8   9   0       28.21       26.78      1.78 o 
  -7   9   0        2.34        2.55      1.02 o 
  -6   9   0        8.19        6.70      0.84 o 
  -5   9   0       36.75       34.38      1.52 o 
  -4   9   0       10.94        8.71      0.93 o 
  -3   9   0      191.92      179.62      3.73 o 
  -2   9   0        0.27        0.04      0.54 o 
  -1   9   0        0.04       -0.60      0.47 o 
   0   9   0       62.67       56.89      4.96 o 
   1   9   0       53.17       50.12      2.16 o 
   2   9   0        3.14        1.94      0.65 o 
   3   9   0        0.70        0.29      0.48 o 
  -9  10   0        3.65        2.60      0.82 o 
  -8  10   0       13.89       15.89      1.30 o 
  -7  10   0       84.35       87.50      3.37 o 
  -6  10   0       43.06       36.33      2.45 o 
  -5  10   0       25.47       20.86      1.32 o 
  -4  10   0        4.16        4.02      1.03 o 
  -3  10   0        6.40        7.48      1.33 o 
  -2  10   0        3.70        3.51      0.83 o 
  -1  10   0       26.57       29.76      1.70 o 
   0  10   0       15.68       17.84      1.47 o 
   1  10   0       16.32       19.04      1.61 o 
  -8  11   0        0.99        1.12      1.64 o 
  -7  11   0        0.86        1.16      0.71 o 
  -6  11   0       12.35       12.38      1.21 o 
  -5  11   0       28.93       29.40      3.63 o 
  -4  11   0        8.04        9.19      1.10 o 
  -3  11   0        0.35        0.07      0.62 o 
  -2  11   0       13.40       11.30      1.27 o 
  -1  11   0       11.56       10.59      1.30 o 
   0 -11   1        5.62        6.45      1.11 o 
   1 -11   1        6.19       10.64      1.25 o 
   2 -11   1        3.90        3.50      0.89 o 
   3 -11   1        1.64        3.29      0.79 o 
   4 -11   1        6.64        6.04      1.98 o 
   5 -11   1        8.69       11.56      1.19 o 
   6 -11   1       10.65       12.39      1.20 o 
   7 -11   1        2.78        2.96      1.14 o 
   8 -11   1        2.09        2.84      0.80 o 
  -2 -10   1        0.10       -0.48      0.59 o 
  -1 -10   1        9.52        6.93      1.10 o 
   0 -10   1        4.26        5.56      1.24 o 
   1 -10   1       42.56       41.99      1.93 o 
   2 -10   1       12.56       10.05      1.09 o 
   3 -10   1        8.56        6.31      0.92 o 
   4 -10   1       11.81        9.24      1.03 o 
   5 -10   1       93.09       96.19      2.65 o 
   6 -10   1        0.72        0.01      1.30 o 
   7 -10   1       27.57       26.22      1.47 o 
   8 -10   1        4.66        5.65      0.90 o 
   9 -10   1        6.83        8.16      1.06 o 
  -3  -9   1        8.82        8.27      0.81 o 
  -2  -9   1       26.49       25.79      1.13 o 
  -1  -9   1        1.94        2.54      0.83 o 
   0  -9   1        3.55        2.95      1.38 o 
   1  -9   1       34.54       35.14      4.33 o 
   2  -9   1      101.60       91.88      2.56 o 
   3  -9   1       19.78       18.78      1.37 o 
   4  -9   1        2.76        1.65      0.59 o 
   5  -9   1       76.03       76.92      2.19 o 
   6  -9   1        0.67       -0.13      0.41 o 
   7  -9   1        0.10       -0.24      0.46 o 
   8  -9   1        2.30        2.41      0.83 o 
   9  -9   1       23.00       25.11      1.46 o 
  10  -9   1       16.68       12.79      1.17 o 
  -5  -8   1        0.84        1.86      0.58 o 
  -4  -8   1        2.01        1.56      0.51 o 
  -3  -8   1       37.29       38.43      1.77 o 
  -2  -8   1      128.11      123.03      2.19 o 
  -1  -8   1      153.57      157.05      2.72 o 
   0  -8   1        0.09        1.15      0.41 o 
   1  -8   1        9.77        7.46      0.90 o 
   2  -8   1        3.47        4.03      0.93 o 
   3  -8   1        0.94        1.02      0.47 o 
   4  -8   1       18.43       15.72      1.04 o 
   5  -8   1       84.09       83.09      2.14 o 
   6  -8   1        1.66        2.04      0.57 o 
   7  -8   1       17.03       17.76      1.97 o 
   8  -8   1       61.88       61.71      2.23 o 
   9  -8   1        4.85        5.04      0.81 o 
  10  -8   1       74.69       80.18      2.42 o 
  11  -8   1       20.81       23.55      3.12 o 
  -6  -7   1       40.33       47.44      2.30 o 
  -5  -7   1        2.23        2.70      0.56 o 
  -4  -7   1        6.96        6.30      0.94 o 
  -3  -7   1      129.92      125.08      2.17 o 
  -2  -7   1       89.19       90.90      1.95 o 
  -1  -7   1      157.29      158.38      3.09 o 
   0  -7   1       25.49       24.16      0.90 o 
   1  -7   1       11.90       11.03      0.60 o 
   2  -7   1      114.71      114.94      1.81 o 
   3  -7   1       83.04       79.85      1.98 o 
   4  -7   1       18.11       17.80      1.45 o 
   5  -7   1      182.91      177.88      3.14 o 
   6  -7   1       57.03       57.85      2.69 o 
   7  -7   1      211.25      205.94      3.58 o 
   8  -7   1       21.30       18.61      1.13 o 
   9  -7   1        1.59        1.08      0.44 o 
  10  -7   1       38.06       40.65      1.45 o 
  11  -7   1       17.13       13.54      0.95 o 
  -7  -6   1       16.35       17.98      1.13 o 
  -6  -6   1       22.90       24.36      1.80 o 
  -5  -6   1        3.65        3.49      0.53 o 
  -4  -6   1        0.63       -0.08      0.36 o 
  -3  -6   1       23.16       24.57      0.91 o 
  -2  -6   1      194.25      201.48      2.93 o 
  -1  -6   1       47.98       51.72      1.26 o 
   0  -6   1        2.41        1.39      0.30 o 
   1  -6   1       25.59       22.41      0.73 o 
   2  -6   1       38.37       34.78      1.38 o 
   3  -6   1       42.47       57.37      2.28 o 
   4  -6   1       21.61       22.23      0.93 o 
   5  -6   1      286.69      296.35      6.22 o 
   6  -6   1       81.82       87.06      1.56 o 
   7  -6   1       47.15       48.34      1.21 o 
   8  -6   1        5.07        4.34      0.53 o 
   9  -6   1        0.42        0.60      0.48 o 
  10  -6   1        0.00       -0.24      0.38 o 
  11  -6   1        0.14        0.81      0.50 o 
  -8  -5   1        0.01        0.11      0.51 o 
  -7  -5   1       43.97       44.86      1.20 o 
  -6  -5   1        6.58        5.99      0.53 o 
  -5  -5   1        0.17       -0.13      0.28 o 
  -4  -5   1      184.60      183.13      2.15 o 
  -3  -5   1       79.65       75.58      1.19 o 
  -2  -5   1      315.14      324.35      4.17 o 
  -1  -5   1       35.90       34.91      0.94 o 
   0  -5   1      271.81      289.71      5.03 o 
   1  -5   1      209.92      211.65      2.49 o 
   2  -5   1      384.28      425.15      5.39 o 
   3  -5   1      119.69      120.00      2.14 o 
   4  -5   1      425.51      447.09      5.52 o 
   5  -5   1        2.22        2.95      0.28 o 
   6  -5   1       31.21       29.54      0.72 o 
   7  -5   1        2.40        1.71      0.34 o 
   8  -5   1       13.31       11.86      0.66 o 
   9  -5   1       97.36       95.36      1.91 o 
  10  -5   1       20.70       20.78      1.02 o 
  11  -5   1        0.35        0.33      0.49 o 
  -8  -4   1        0.08        0.49      0.40 o 
  -7  -4   1       45.59       43.57      1.16 o 
  -6  -4   1       41.24       37.96      0.97 o 
  -5  -4   1       71.45       67.87      1.70 o 
  -4  -4   1      172.51      177.00      2.00 o 
  -3  -4   1        7.27        6.64      0.43 o 
  -2  -4   1     1317.16     1377.57     10.60 o 
  -1  -4   1        9.18        6.96      0.43 o 
   0  -4   1      235.76      235.32      4.94 o 
   1  -4   1        1.33        2.06      0.43 o 
   2  -4   1      768.12      846.23     12.86 o 
   3  -4   1       14.09       12.88      0.57 o 
   4  -4   1        1.89        1.22      0.29 o 
   5  -4   1        8.99       10.50      0.47 o 
   6  -4   1      119.37      116.85      1.52 o 
   7  -4   1      124.91      119.89      2.30 o 
   8  -4   1       13.73       14.66      0.66 o 
   9  -4   1       44.45       43.23      1.12 o 
  10  -4   1       31.06       32.82      1.06 o 
  11  -4   1        5.17        6.77      0.67 o 
  -9  -3   1        0.22       -0.27      0.39 o 
  -8  -3   1        0.03       -0.46      0.34 o 
  -7  -3   1        4.58        4.61      0.49 o 
  -6  -3   1       16.48       18.12      0.68 o 
  -5  -3   1      114.09      107.52      1.75 o 
  -4  -3   1      206.33      196.23      2.03 o 
  -3  -3   1       17.79       15.95      0.55 o 
  -2  -3   1      257.60      247.78      2.47 o 
  -1  -3   1        0.06        0.13      0.14 o 
   0  -3   1      664.58      609.71      9.57 o 
   1  -3   1      637.37      603.52      9.30 o 
   2  -3   1     1995.74     1964.31     27.86 o 
   3  -3   1     1077.68     1087.55     15.92 o 
   4  -3   1      625.95      651.65      7.23 o 
   5  -3   1      305.96      322.95      2.94 o 
   6  -3   1       12.44       14.58      0.54 o 
   7  -3   1        0.12       -0.01      0.28 o 
   8  -3   1       32.79       29.51      0.88 o 
   9  -3   1        9.92        9.24      0.82 o 
  10  -3   1       10.55       11.18      1.04 o 
  11  -3   1       15.55       17.78      0.94 o 
 -10  -2   1        0.05       -0.73      0.59 o 
  -9  -2   1        2.25        2.08      0.49 o 
  -8  -2   1        0.37        0.15      0.36 o 
  -7  -2   1       84.95       81.82      1.36 o 
  -6  -2   1       45.76       46.34      0.94 o 
  -5  -2   1       22.87       20.66      0.59 o 
  -4  -2   1       12.12       14.55      0.59 o 
  -3  -2   1      140.91      150.23      1.71 o 
  -2  -2   1      179.35      162.61      2.34 o 
  -1  -2   1       46.04       49.56      1.46 o 
   0  -2   1      703.52      658.14      9.86 o 
   1  -2   1      285.84      269.55      4.31 o 
   2  -2   1       44.99       51.86      1.26 o 
   3  -2   1      257.34      232.86      4.06 o 
   4  -2   1      191.81      178.02      2.03 o 
   5  -2   1      350.35      348.67      3.68 o 
   6  -2   1       55.55       50.57      1.13 o 
   7  -2   1       36.76       38.08      1.01 o 
   8  -2   1        0.65        1.34      0.35 o 
   9  -2   1        2.19        1.69      0.42 o 
  10  -2   1        1.66        1.21      0.44 o 
  11  -2   1        6.77        9.33      0.83 o 
 -10  -1   1        6.68        8.01      1.01 o 
  -9  -1   1        6.30        6.11      0.62 o 
  -8  -1   1        8.56        8.22      0.62 o 
  -7  -1   1        2.49        1.85      0.44 o 
  -6  -1   1       37.11       38.83      0.94 o 
  -5  -1   1      151.76      158.04      1.68 o 
  -4  -1   1      857.63      876.60      6.13 o 
  -3  -1   1      763.14      742.17     12.78 o 
  -2  -1   1      467.55      439.87      7.05 o 
  -1  -1   1      673.27      615.76      9.17 o 
   0  -1   1     4583.91     5156.61     75.15 o 
   2  -1   1     1142.87     1114.51     15.96 o 
   3  -1   1     3332.03     3266.76     45.78 o 
   4  -1   1       43.21       47.75      0.90 o 
   5  -1   1       16.40       15.02      0.50 o 
   6  -1   1       36.62       38.75      0.75 o 
   7  -1   1      147.82      148.20      2.01 o 
   8  -1   1        1.77        1.33      0.37 o 
   9  -1   1        6.18        4.59      0.53 o 
  10  -1   1        7.54        6.67      0.67 o 
  11  -1   1        3.35        3.59      0.63 o 
 -11   0   1       11.66       10.04      1.03 o 
 -10   0   1        7.56        5.90      0.65 o 
  -9   0   1       12.54       10.57      0.73 o 
  -8   0   1       44.99       41.53      1.20 o 
  -7   0   1        1.00        0.47      0.30 o 
  -6   0   1      338.44      330.81      3.26 o 
  -5   0   1        6.48        6.02      0.39 o 
  -4   0   1      549.10      533.77      4.35 o 
  -3   0   1      833.47      750.52     11.33 o 
  -2   0   1     2583.79     2479.55     34.80 o 
  -1   0   1     1162.72     1010.48     14.67 o 
   1   0   1      941.29      819.80     11.96 o 
   2   0   1     7141.12     7082.20     98.28 o 
   3   0   1       12.04       12.74      0.78 o 
   4   0   1      123.38      128.61      1.29 o 
   5   0   1       89.53       88.55      2.02 o 
   6   0   1       13.00       11.58      0.57 o 
   7   0   1       50.46       46.15      1.10 o 
   8   0   1        3.81        4.61      0.53 o 
   9   0   1        3.48        3.33      0.58 o 
  10   0   1        4.92        5.11      0.64 o 
 -11   1   1       29.46       29.26      1.14 o 
 -10   1   1        1.64        1.74      0.48 o 
  -9   1   1        0.36        1.39      0.42 o 
  -8   1   1       76.10       74.91      1.44 o 
  -7   1   1        3.24        4.31      0.48 o 
  -6   1   1       96.17       78.89      1.25 o 
  -5   1   1     2153.15     2073.28     15.10 o 
  -4   1   1      185.26      155.99      2.23 o 
  -3   1   1     9529.09     9092.93    127.91 o 
  -2   1   1      590.68      597.61      8.80 o 
  -1   1   1      597.96      521.13      7.66 o 
   0   1   1     4990.12     5716.39     81.14 o 
   1   1   1       80.98       67.75      1.67 o 
   2   1   1      588.13      519.78      8.43 o 
   3   1   1        0.68        1.19      0.21 o 
   4   1   1      677.97      644.83      5.38 o 
   5   1   1      117.69      110.32      1.57 o 
   6   1   1       33.83       34.67      0.93 o 
   7   1   1       60.34       58.89      1.64 o 
   8   1   1       63.08       64.86      1.48 o 
   9   1   1        0.09        0.32      0.54 o 
  10   1   1        7.03        7.40      0.76 o 
 -11   2   1        0.09       -0.60      0.40 o 
 -10   2   1       13.33        9.50      0.70 o 
  -9   2   1       54.19       52.20      1.24 o 
  -8   2   1       74.34       76.98      1.41 o 
  -7   2   1       89.27       87.80      1.93 o 
  -6   2   1       24.44       26.65      0.79 o 
  -5   2   1       26.01       27.13      0.73 o 
  -4   2   1        0.20        0.91      0.25 o 
  -3   2   1      137.63      136.54      2.65 o 
  -2   2   1      163.77      156.47      2.08 o 
  -1   2   1       28.49       24.70      0.62 o 
   0   2   1       31.07       28.00      0.69 o 
   1   2   1      699.04      696.49     10.89 o 
   2   2   1        0.20        1.46      0.21 o 
   3   2   1        1.93        1.10      0.22 o 
   4   2   1       17.48       18.28      0.62 o 
   5   2   1        4.75        4.65      0.37 o 
   6   2   1        7.29        6.36      0.47 o 
   7   2   1       90.06       84.40      1.45 o 
   8   2   1       20.68       17.92      1.07 o 
   9   2   1        0.71        0.49      0.45 o 
 -11   3   1       19.73       18.99      0.94 o 
 -10   3   1       11.23       11.82      0.81 o 
  -9   3   1        0.18       -0.26      0.46 o 
  -8   3   1        9.00        8.85      0.55 o 
  -7   3   1        4.03        4.31      0.46 o 
  -6   3   1        0.67        0.67      0.21 o 
  -5   3   1      188.40      187.53      2.26 o 
  -4   3   1       37.38       33.27      0.89 o 
  -3   3   1      113.04      109.24      2.37 o 
  -2   3   1      367.38      362.55      6.02 o 
  -1   3   1       48.08       42.44      0.99 o 
   0   3   1     1344.00     1420.75     14.83 o 
   1   3   1       24.63       27.46      0.59 o 
   2   3   1       43.71       40.33      0.73 o 
   3   3   1        3.35        4.07      0.27 o 
   4   3   1        1.54        1.71      0.31 o 
   5   3   1        0.97        0.95      0.29 o 
   6   3   1       36.51       34.32      0.93 o 
   7   3   1        4.18        2.33      0.42 o 
   8   3   1        0.58        0.57      0.38 o 
   9   3   1        1.59        1.67      0.53 o 
 -11   4   1        1.75        2.48      0.61 o 
 -10   4   1        2.26        2.63      0.55 o 
  -9   4   1       24.89       24.78      0.99 o 
  -8   4   1        1.80        2.34      0.45 o 
  -7   4   1      103.72      100.01      1.43 o 
  -6   4   1       24.66       20.84      0.71 o 
  -5   4   1      655.93      657.27      6.18 o 
  -4   4   1      768.79      798.80      8.93 o 
  -3   4   1       77.76       81.33      2.46 o 
  -2   4   1      494.00      523.02      6.27 o 
  -1   4   1      310.91      319.45      4.64 o 
   0   4   1     1878.67     1970.21     31.70 o 
   1   4   1      306.10      291.89      2.83 o 
   2   4   1       90.45       91.22      1.33 o 
   3   4   1        5.74        5.50      0.69 o 
   4   4   1        5.49        5.90      0.45 o 
   5   4   1       22.62       23.62      0.79 o 
   6   4   1        1.69        0.98      0.50 o 
   7   4   1        1.67        2.08      0.45 o 
   8   4   1        1.71        1.30      0.46 o 
 -11   5   1        2.29        2.75      0.59 o 
 -10   5   1       10.55        9.88      0.98 o 
  -9   5   1      101.11      101.72      1.97 o 
  -8   5   1       90.24       91.00      1.77 o 
  -7   5   1        0.38       -0.21      0.30 o 
  -6   5   1        0.67        0.34      0.35 o 
  -5   5   1        0.15        0.37      0.29 o 
  -4   5   1       74.79       76.62      2.24 o 
  -3   5   1      351.79      372.46      4.95 o 
  -2   5   1      160.31      179.94      4.06 o 
  -1   5   1        2.09        3.46      0.77 o 
   0   5   1       14.07       13.12      0.59 o 
   1   5   1       17.28       14.90      0.68 o 
   2   5   1        3.74        4.10      0.48 o 
   3   5   1      123.25      117.92      1.64 o 
   4   5   1       97.20       96.58      1.83 o 
   5   5   1        0.67        0.56      0.48 o 
   6   5   1       10.08       10.51      0.72 o 
   7   5   1        0.11        0.19      0.42 o 
 -11   6   1        9.11        9.78      1.12 o 
 -10   6   1       30.88       36.59      1.29 o 
  -9   6   1        1.76        2.14      0.50 o 
  -8   6   1        0.43        0.88      0.43 o 
  -7   6   1      195.71      200.51      2.74 o 
  -6   6   1      341.93      356.59      3.97 o 
  -5   6   1      474.64      499.15      6.42 o 
  -4   6   1       11.53       10.95      0.75 o 
  -3   6   1      424.28      418.35      5.68 o 
  -2   6   1      123.70      127.14      3.83 o 
  -1   6   1       20.55       22.00      0.76 o 
   0   6   1       12.71       11.78      0.70 o 
   1   6   1       62.47       55.09      1.37 o 
   2   6   1       52.66       54.15      1.47 o 
   3   6   1        2.86        2.23      0.45 o 
   4   6   1       22.22       20.07      1.08 o 
   5   6   1       64.85       61.26      2.35 o 
   6   6   1        7.54        8.63      0.83 o 
 -11   7   1        0.15        0.73      0.53 o 
 -10   7   1        8.41        8.66      0.77 o 
  -9   7   1        5.38        7.00      0.98 o 
  -8   7   1      199.45      194.25      4.98 o 
  -7   7   1        0.34        0.26      0.51 o 
  -6   7   1        0.68       -0.21      0.40 o 
  -5   7   1       55.08       53.17      1.65 o 
  -4   7   1        0.15       -0.26      0.41 o 
  -3   7   1       27.24       30.66      1.29 o 
  -2   7   1        7.70        5.10      0.88 o 
  -1   7   1        6.79        5.54      0.73 o 
   0   7   1       19.76       19.12      1.37 o 
   1   7   1       23.59       25.10      1.03 o 
   2   7   1        0.87        0.77      0.45 o 
   3   7   1       64.83       68.73      1.65 o 
   4   7   1       14.51       13.47      0.92 o 
   5   7   1        1.91        1.54      0.58 o 
 -11   8   1        0.92        0.54      0.68 o 
 -10   8   1       11.35       13.60      1.18 o 
  -9   8   1        7.76        8.89      1.83 o 
  -8   8   1        6.71        6.09      0.86 o 
  -7   8   1       28.36       26.86      2.01 o 
  -6   8   1        3.23        3.94      0.70 o 
  -5   8   1        1.21        0.05      0.45 o 
  -4   8   1       35.81       35.67      1.48 o 
  -3   8   1       64.53       59.10      2.98 o 
  -2   8   1       19.88       19.77      1.24 o 
  -1   8   1       15.45       11.23      1.38 o 
   0   8   1       48.41       45.26      1.85 o 
   1   8   1        0.04        0.48      0.59 o 
   2   8   1        0.40        0.41      0.44 o 
   3   8   1        0.25        0.63      0.62 o 
   4   8   1        7.97        7.82      0.84 o 
 -10   9   1        1.43        1.65      0.73 o 
  -9   9   1       33.78       35.11      1.69 o 
  -8   9   1       10.82       13.05      1.13 o 
  -7   9   1        8.78        9.44      1.00 o 
  -6   9   1        3.50        3.24      0.72 o 
  -5   9   1       62.98       60.30      2.21 o 
  -4   9   1       33.50       34.40      1.63 o 
  -3   9   1       31.84       34.20      1.62 o 
  -2   9   1       16.58       14.25      1.21 o 
  -1   9   1        0.33       -0.20      0.53 o 
   0   9   1       28.89       33.77      1.76 o 
   1   9   1        1.21        1.48      0.81 o 
   2   9   1       10.04        7.94      0.99 o 
  -9  10   1        2.48        2.01      0.80 o 
  -8  10   1        0.85        1.36      0.68 o 
  -7  10   1       26.60       26.20      1.52 o 
  -6  10   1       13.37       13.55      1.21 o 
  -5  10   1       16.50       16.30      1.28 o 
  -4  10   1       13.70       12.58      1.94 o 
  -3  10   1        0.15        1.30      0.64 o 
  -2  10   1        0.41        0.88      0.67 o 
  -1  10   1       10.35       10.22      1.22 o 
   0  10   1       15.58       15.06      1.44 o 
   1  10   1        0.78        0.51      1.39 o 
  -7  11   1        0.99        0.70      0.80 o 
  -6  11   1        0.41        0.73      0.87 o 
  -5  11   1        1.28        1.13      0.72 o 
  -4  11   1        0.20       -0.12      0.62 o 
  -3  11   1        1.09        2.28      1.19 o 
  -2  11   1        0.03        0.39      0.69 o 
   3 -12   2        0.54        1.30      0.74 o 
   4 -12   2        1.37        2.45      0.81 o 
   5 -12   2        7.07        7.42      1.27 o 
   0 -11   2        1.29        1.55      0.75 o 
   1 -11   2        8.01        8.80      1.13 o 
   2 -11   2       29.15       27.42      1.59 o 
   3 -11   2        4.36        3.87      0.87 o 
   4 -11   2        7.06        8.22      1.01 o 
   5 -11   2        6.87        7.84      0.99 o 
   6 -11   2        2.05        3.43      0.78 o 
   7 -11   2        0.09        0.02      0.62 o 
   8 -11   2        0.32        0.06      0.62 o 
  -2 -10   2        2.17        3.19      0.75 o 
  -1 -10   2        1.78        2.80      0.87 o 
   0 -10   2       75.52       74.31      3.93 o 
   1 -10   2       74.41       70.37      2.44 o 
   2 -10   2       64.21       52.88      2.03 o 
   3 -10   2        5.62        6.32      0.91 o 
   4 -10   2       47.00       42.13      1.77 o 
   5 -10   2      132.49      134.03      3.14 o 
   6 -10   2       16.98       17.87      1.20 o 
   7 -10   2        3.34        2.42      0.68 o 
   8 -10   2        3.04        3.63      1.61 o 
   9 -10   2        8.47        8.99      1.37 o 
  -4  -9   2        4.00        3.37      0.64 o 
  -3  -9   2        8.60        9.95      0.85 o 
  -2  -9   2        3.20        1.41      0.51 o 
  -1  -9   2      115.66      116.56      2.42 o 
   0  -9   2      249.20      229.92      4.51 o 
   1  -9   2        3.85        3.45      0.73 o 
   2  -9   2        0.04        1.30      0.72 o 
   3  -9   2        4.11        4.07      0.70 o 
   4  -9   2       23.32       25.91      1.57 o 
   5  -9   2        5.35        3.04      0.95 o 
   6  -9   2        6.75        5.94      0.78 o 
   7  -9   2        2.94        4.01      0.71 o 
   8  -9   2       12.09        9.57      1.43 o 
   9  -9   2        2.73        4.00      1.08 o 
  10  -9   2       19.10       21.46      2.69 o 
  -5  -8   2       19.47       19.53      1.07 o 
  -4  -8   2        3.02        4.41      0.64 o 
  -3  -8   2       43.10       48.01      2.04 o 
  -2  -8   2       11.69       11.62      0.79 o 
  -1  -8   2       67.71       68.33      1.69 o 
   0  -8   2       13.97       13.00      0.76 o 
   1  -8   2       44.98       46.04      1.23 o 
   2  -8   2       45.25       43.37      3.43 o 
   3  -8   2        3.99        3.96      1.09 o 
   4  -8   2        0.00        0.10      0.47 o 
   5  -8   2        1.94        2.17      0.53 o 
   6  -8   2        0.72        0.00      0.43 o 
   7  -8   2        0.32        1.37      0.57 o 
   8  -8   2        2.21        3.73      0.68 o 
   9  -8   2        0.08       -0.36      0.69 o 
  10  -8   2        7.40        7.59      1.30 o 
  -6  -7   2        0.01        0.70      0.50 o 
  -5  -7   2       15.51       15.40      0.93 o 
  -4  -7   2        9.14       10.07      0.75 o 
  -3  -7   2        1.19        0.76      0.36 o 
  -2  -7   2       60.01       56.16      1.49 o 
  -1  -7   2       37.67       39.29      1.17 o 
   0  -7   2       10.91       10.75      0.64 o 
   1  -7   2        1.39        2.50      0.63 o 
   2  -7   2        1.79        3.48      0.37 o 
   3  -7   2        0.08        1.00      0.25 o 
   4  -7   2        0.88        1.84      0.43 o 
   5  -7   2        3.89        3.28      0.53 o 
   6  -7   2       17.63       17.91      0.96 o 
   7  -7   2       33.54       35.83      1.71 o 
   8  -7   2       19.12       17.21      1.49 o 
   9  -7   2        0.00        0.07      0.38 o 
  10  -7   2        3.02        2.96      0.95 o 
  11  -7   2        4.30        4.20      0.67 o 
  -7  -6   2        4.63        4.39      0.66 o 
  -6  -6   2       53.36       51.69      1.45 o 
  -5  -6   2        9.59        9.80      0.72 o 
  -4  -6   2       17.56       17.57      0.83 o 
  -3  -6   2       46.14       47.30      1.23 o 
  -2  -6   2       16.82       16.99      0.90 o 
  -1  -6   2       55.33       57.68      1.30 o 
   0  -6   2        4.24        4.69      0.42 o 
   1  -6   2      534.58      560.20      5.51 o 
   2  -6   2       25.48       22.41      0.82 o 
   3  -6   2        0.18       -0.03      0.27 o 
   4  -6   2      171.04      170.52      3.58 o 
   5  -6   2        0.19        0.51      0.27 o 
   6  -6   2        9.30        8.79      0.46 o 
   7  -6   2      153.42      158.34      2.37 o 
   8  -6   2       34.52       31.65      1.67 o 
   9  -6   2        0.35        0.40      0.53 o 
  10  -6   2        1.94        2.02      0.53 o 
  11  -6   2        0.03        0.44      0.46 o 
  -8  -5   2       46.65       48.14      1.27 o 
  -7  -5   2       30.63       31.54      1.01 o 
  -6  -5   2       25.79       22.78      0.81 o 
  -5  -5   2        3.91        3.51      0.42 o 
  -4  -5   2       56.40       54.54      1.05 o 
  -3  -5   2       13.51       14.15      0.52 o 
  -2  -5   2      112.25      109.19      1.62 o 
  -1  -5   2       23.24       28.59      0.83 o 
   0  -5   2        5.04        3.44      0.33 o 
   1  -5   2        3.26        4.07      0.32 o 
   2  -5   2      255.82      288.89      3.91 o 
   3  -5   2       77.46       88.11      1.71 o 
   4  -5   2        0.76        0.52      0.29 o 
   5  -5   2        2.48        4.92      0.85 o 
   6  -5   2        0.30        0.13      0.22 o 
   7  -5   2        0.04        0.11      0.25 o 
   8  -5   2       70.69       68.09      1.30 o 
   9  -5   2        7.16        8.03      0.59 o 
  10  -5   2       40.76       40.29      1.17 o 
  11  -5   2        0.89        0.46      0.50 o 
  -9  -4   2        6.18        5.78      0.69 o 
  -8  -4   2        8.31        6.42      0.59 o 
  -7  -4   2       12.36       15.13      0.72 o 
  -6  -4   2       76.36       75.89      1.35 o 
  -5  -4   2      211.97      206.36      2.28 o 
  -4  -4   2       24.12       24.26      0.66 o 
  -3  -4   2        1.69        3.53      0.31 o 
  -2  -4   2       93.15      103.31      1.62 o 
  -1  -4   2      401.22      415.13      4.18 o 
   0  -4   2      162.37      165.71      2.37 o 
   1  -4   2       73.67       73.78      1.99 o 
   2  -4   2      324.78      326.99      5.58 o 
   3  -4   2      798.29      840.54     12.68 o 
   4  -4   2       27.79       29.42      0.70 o 
   5  -4   2      266.84      282.49      3.36 o 
   6  -4   2       29.38       31.52      0.92 o 
   7  -4   2       10.43        8.95      0.50 o 
   8  -4   2      223.93      226.27      2.67 o 
   9  -4   2       60.61       60.44      1.18 o 
  10  -4   2        4.98        4.75      0.57 o 
  11  -4   2        6.35        8.00      0.71 o 
  -9  -3   2        1.66        0.69      0.62 o 
  -8  -3   2       13.20       17.26      0.75 o 
  -7  -3   2      275.17      272.51      2.87 o 
  -6  -3   2       50.15       50.06      1.02 o 
  -5  -3   2        2.79        2.82      0.32 o 
  -4  -3   2        1.26        3.11      0.31 o 
  -3  -3   2      214.47      245.76      2.61 o 
  -2  -3   2      345.06      351.23      3.16 o 
  -1  -3   2        3.91        4.71      0.34 o 
   0  -3   2      360.11      350.69      5.85 o 
   1  -3   2       79.24       78.14      1.79 o 
   2  -3   2     5447.47     5563.40     78.20 o 
   3  -3   2      690.24      678.84     10.29 o 
   4  -3   2        0.87        0.50      0.19 o 
   5  -3   2       46.01       54.15      1.47 o 
   6  -3   2       13.89       13.46      0.61 o 
   7  -3   2       63.32       65.80      1.08 o 
   8  -3   2        5.75        6.71      0.47 o 
   9  -3   2        9.30       11.66      1.32 o 
  10  -3   2        5.09        6.00      0.84 o 
  11  -3   2        5.85        6.29      0.74 o 
 -10  -2   2        3.88        3.80      0.60 o 
  -9  -2   2        0.88        0.39      0.40 o 
  -8  -2   2        1.69        1.03      0.40 o 
  -7  -2   2       13.09       14.41      0.83 o 
  -6  -2   2        2.26        2.66      0.32 o 
  -5  -2   2       13.46       13.06      0.55 o 
  -4  -2   2      159.75      189.51      1.85 o 
  -3  -2   2        1.85        1.76      0.22 o 
  -2  -2   2        6.92        9.28      0.44 o 
  -1  -2   2      265.13      270.34      4.59 o 
   0  -2   2     2642.36     2772.69     39.01 o 
   1  -2   2      142.61      134.42      2.33 o 
   2  -2   2    17476.82    16226.13    226.30 o 
   3  -2   2      125.09      118.73      2.45 o 
   4  -2   2      204.54      206.76      2.31 o 
   5  -2   2      871.13      865.43      6.77 o 
   6  -2   2       55.11       54.18      1.01 o 
   7  -2   2      290.31      295.44      2.78 o 
   8  -2   2        6.63        8.28      0.60 o 
   9  -2   2       24.34       22.93      1.03 o 
  10  -2   2        2.14        1.80      0.52 o 
  11  -2   2        3.51        6.00      0.86 o 
 -10  -1   2        3.01        2.68      0.57 o 
  -9  -1   2       34.70       31.71      1.17 o 
  -8  -1   2        3.84        3.48      0.46 o 
  -7  -1   2       31.74       32.02      0.90 o 
  -6  -1   2      132.48      125.29      1.72 o 
  -5  -1   2      165.40      159.58      1.87 o 
  -4  -1   2      166.99      166.21      1.59 o 
  -3  -1   2      686.75      696.05      7.55 o 
  -2  -1   2      266.97      255.86      4.37 o 
  -1  -1   2      143.56      126.38      2.22 o 
   0  -1   2       38.83       28.30      0.61 o 
   1  -1   2        0.61        0.90      0.17 o 
   2  -1   2    14434.80    14034.20    179.23 o 
   3  -1   2      340.41      347.40      3.40 o 
   4  -1   2       68.25       67.23      0.97 o 
   5  -1   2     1239.63     1247.22      9.49 o 
   6  -1   2       55.67       50.91      0.99 o 
   7  -1   2       42.69       39.73      1.03 o 
   8  -1   2        8.90        7.65      0.64 o 
   9  -1   2        2.63        2.20      0.51 o 
  10  -1   2        0.01        0.30      0.44 o 
 -11   0   2       59.13       59.81      1.77 o 
 -10   0   2        5.04        3.68      0.56 o 
  -9   0   2       68.60       65.02      2.00 o 
  -8   0   2       12.02       13.40      0.68 o 
  -7   0   2      197.31      191.27      2.33 o 
  -6   0   2       82.69       88.26      1.34 o 
  -5   0   2     2289.33     2347.74     17.05 o 
  -4   0   2       18.23       18.42      0.47 o 
  -3   0   2     5286.57     5148.11     72.79 o 
  -2   0   2     5287.56     5004.55     70.59 o 
  -1   0   2      960.97      859.22     12.49 o 
   0   0   2     8394.56     9742.28    143.08 o 
   1   0   2     3878.73     3780.72     53.13 o 
   2   0   2     1459.53     1437.67     14.80 o 
   3   0   2       14.74       14.47      0.57 o 
   4   0   2       66.62       70.12      0.92 o 
   5   0   2        3.71        4.55      0.30 o 
   6   0   2       46.80       46.80      1.21 o 
   7   0   2      104.34      104.93      1.75 o 
   8   0   2       49.62       50.80      2.22 o 
   9   0   2       44.06       42.37      1.28 o 
  10   0   2        0.07        0.07      0.43 o 
 -11   1   2       31.62       31.95      1.35 o 
 -10   1   2       34.31       36.47      1.15 o 
  -9   1   2       76.22       70.20      1.68 o 
  -8   1   2        0.03        0.78      0.33 o 
  -7   1   2      353.72      356.43      3.97 o 
  -6   1   2      263.09      243.36      2.50 o 
  -5   1   2      959.09      953.15      7.32 o 
  -4   1   2      491.16      496.92      5.63 o 
  -3   1   2      118.67      130.62      1.82 o 
  -2   1   2       34.29       44.20      0.85 o 
  -1   1   2      149.63      141.61      1.82 o 
   0   1   2     4903.87     4990.99     86.92 o 
   1   1   2     6590.25     6622.75    210.88 o 
   2   1   2       22.32       23.39      0.58 o 
   3   1   2        7.27        6.10      0.35 o 
   4   1   2        0.61        1.16      0.53 o 
   5   1   2       26.17       24.92      0.73 o 
   6   1   2        0.57       -0.05      0.27 o 
   7   1   2        8.10        7.43      0.62 o 
   8   1   2       23.88       26.83      1.67 o 
   9   1   2        0.41        0.45      0.43 o 
 -11   2   2       34.37       35.73      1.20 o 
 -10   2   2        5.02        5.34      0.59 o 
  -9   2   2      130.61      119.44      1.90 o 
  -8   2   2      259.70      253.62      2.84 o 
  -7   2   2       29.47       27.34      0.86 o 
  -6   2   2      294.50      308.15      2.91 o 
  -5   2   2      323.73      334.61      5.39 o 
  -4   2   2      103.02      112.51      1.78 o 
  -3   2   2      236.84      230.55      2.94 o 
  -2   2   2      267.23      255.84      3.14 o 
  -1   2   2     1718.28     1698.34     25.67 o 
   0   2   2       65.20       63.39      1.20 o 
   1   2   2     1068.80     1022.53     10.90 o 
   2   2   2      134.17      142.21      1.46 o 
   3   2   2      294.90      329.30      2.79 o 
   4   2   2       11.48       10.76      0.53 o 
   5   2   2       62.50       63.64      1.27 o 
   6   2   2      229.42      234.45      2.88 o 
   7   2   2       16.15       15.46      0.71 o 
   8   2   2        6.41        4.94      0.60 o 
   9   2   2        2.93        1.80      0.52 o 
 -11   3   2       11.86       10.83      0.89 o 
 -10   3   2       61.77       59.78      1.63 o 
  -9   3   2       35.84       39.59      1.04 o 
  -8   3   2        0.19        0.19      0.29 o 
  -7   3   2        0.00        0.15      0.31 o 
  -6   3   2       36.36       41.24      0.80 o 
  -5   3   2        2.97        3.26      0.32 o 
  -4   3   2      251.27      266.55      4.27 o 
  -3   3   2      173.36      159.76      2.35 o 
  -2   3   2        2.75        1.75      0.42 o 
  -1   3   2       92.59       97.10      1.71 o 
   0   3   2       78.38       74.93      1.25 o 
   1   3   2      121.76      127.89      1.53 o 
   2   3   2      345.12      395.70      3.26 o 
   3   3   2        3.84        3.68      0.29 o 
   4   3   2       58.03       57.80      1.23 o 
   5   3   2        0.24       -0.18      0.31 o 
   6   3   2        1.81        1.34      0.36 o 
   7   3   2        0.00        0.12      0.32 o 
   8   3   2        0.19       -0.43      0.34 o 
 -12   4   2       13.80       13.73      1.02 o 
 -11   4   2       16.85       21.01      1.56 o 
 -10   4   2       29.28       30.37      1.17 o 
  -9   4   2       32.90       40.58      1.23 o 
  -8   4   2      189.10      193.66      2.74 o 
  -7   4   2        4.21        4.25      0.45 o 
  -6   4   2       57.86       57.29      1.17 o 
  -5   4   2       50.56       45.84      0.97 o 
  -4   4   2      418.48      430.71      5.49 o 
  -3   4   2        5.54        6.68      0.41 o 
  -2   4   2       23.45       24.23      0.72 o 
  -1   4   2      119.71      128.50      1.88 o 
   0   4   2      328.69      389.35      3.52 o 
   1   4   2       64.07       59.79      1.04 o 
   2   4   2       47.29       53.29      1.03 o 
   3   4   2        0.00       -0.34      0.23 o 
   4   4   2       15.72       17.36      0.72 o 
   5   4   2       64.68       67.66      1.33 o 
   6   4   2        0.47        0.15      0.34 o 
   7   4   2        5.97        5.26      0.85 o 
   8   4   2        0.01        0.42      0.44 o 
 -12   5   2        0.00        0.36      0.49 o 
 -11   5   2       16.47       15.71      1.72 o 
 -10   5   2       31.49       32.23      1.22 o 
  -9   5   2      166.84      167.46      2.64 o 
  -8   5   2       25.78       27.58      1.00 o 
  -7   5   2      513.66      512.13      5.36 o 
  -6   5   2      227.06      237.99      2.91 o 
  -5   5   2      115.07      126.18      1.83 o 
  -4   5   2       44.23       50.11      1.38 o 
  -3   5   2       40.80       40.18      1.25 o 
  -2   5   2     1249.23     1283.26     11.59 o 
  -1   5   2        4.90        6.94      0.51 o 
   0   5   2      233.88      238.82      2.57 o 
   1   5   2       23.58       24.53      0.72 o 
   2   5   2       55.86       62.93      1.64 o 
   3   5   2      386.24      389.66      6.28 o 
   4   5   2       14.50       16.42      0.84 o 
   5   5   2       10.90       12.69      0.81 o 
   6   5   2        0.33        0.10      0.46 o 
   7   5   2       17.02       19.06      1.07 o 
 -11   6   2        2.97        4.79      1.29 o 
 -10   6   2        7.68       11.36      0.83 o 
  -9   6   2        0.09        0.33      0.41 o 
  -8   6   2      112.21      118.63      2.20 o 
  -7   6   2      118.22      110.80      1.90 o 
  -6   6   2       43.96       44.62      1.45 o 
  -5   6   2       81.34       85.67      2.00 o 
  -4   6   2        2.83        4.10      0.58 o 
  -3   6   2       40.14       45.48      1.56 o 
  -2   6   2        3.45        4.17      0.61 o 
  -1   6   2      171.44      174.34      3.32 o 
   0   6   2       24.08       21.42      0.85 o 
   1   6   2       52.63       50.64      1.45 o 
   2   6   2       12.86       14.15      0.87 o 
   3   6   2       10.03       13.86      0.82 o 
   4   6   2        3.81        5.53      0.66 o 
   5   6   2       29.25       33.73      1.27 o 
   6   6   2       23.31       27.27      1.30 o 
 -11   7   2        0.02       -0.42      0.46 o 
 -10   7   2       86.38       90.59      6.37 o 
  -9   7   2        2.91        2.44      0.64 o 
  -8   7   2       26.81       26.78      1.37 o 
  -7   7   2       16.89       15.10      1.03 o 
  -6   7   2      163.04      150.38      3.15 o 
  -5   7   2       23.79       23.55      1.15 o 
  -4   7   2      275.81      252.66      4.19 o 
  -3   7   2      132.69      131.06      4.15 o 
  -2   7   2        9.27       10.76      1.41 o 
  -1   7   2       70.56       64.98      2.06 o 
   0   7   2        0.00        1.07      0.57 o 
   1   7   2       33.68       33.19      1.21 o 
   2   7   2       45.91       41.07      2.14 o 
   3   7   2       17.11       13.55      0.87 o 
   4   7   2        2.62        2.09      0.56 o 
   5   7   2       16.34       15.63      1.03 o 
 -11   8   2        3.16        3.95      1.31 o 
 -10   8   2        1.20        0.13      0.62 o 
  -9   8   2       25.88       27.30      1.47 o 
  -8   8   2       14.23       12.17      1.03 o 
  -7   8   2       39.14       40.01      1.62 o 
  -6   8   2        6.76        6.12      0.83 o 
  -5   8   2       69.08       68.69      2.07 o 
  -4   8   2      196.56      180.61      7.27 o 
  -3   8   2        0.96        1.11      0.65 o 
  -2   8   2       12.10        9.84      1.04 o 
  -1   8   2        6.27        6.53      0.93 o 
   0   8   2        2.14        0.41      1.10 o 
   1   8   2        0.29        0.52      0.63 o 
   2   8   2       15.69       14.52      1.14 o 
   3   8   2        2.45        2.31      0.59 o 
 -10   9   2        0.46       -0.28      0.59 o 
  -9   9   2       11.79       12.81      1.20 o 
  -8   9   2        9.00        7.99      1.14 o 
  -7   9   2        3.16        2.97      0.72 o 
  -6   9   2        0.49        1.26      0.67 o 
  -5   9   2       69.90       76.92      4.70 o 
  -4   9   2       88.99       84.55      2.53 o 
  -3   9   2        3.20        0.36      0.60 o 
  -2   9   2       20.56       19.72      1.39 o 
  -1   9   2        0.86        0.28      0.65 o 
   0   9   2        0.61        0.53      0.69 o 
   1   9   2        5.58        9.46      2.75 o 
   2   9   2        2.86        3.73      0.86 o 
  -9  10   2        7.89       10.28      1.19 o 
  -8  10   2        0.63        1.48      0.72 o 
  -7  10   2        1.93        3.61      0.83 o 
  -6  10   2        5.12        3.95      0.85 o 
  -5  10   2        3.24        4.42      0.86 o 
  -4  10   2        0.59        0.21      0.84 o 
  -3  10   2        4.17        4.83      1.68 o 
  -2  10   2        0.01        0.66      0.70 o 
  -1  10   2        0.98        2.45      0.86 o 
   0  10   2       14.99       18.72      1.61 o 
  -6  11   2        3.17        4.06      0.96 o 
  -5  11   2        9.74       11.42      1.26 o 
  -4  11   2        0.09       -0.12      0.63 o 
  -3  11   2        5.35        4.02      1.35 o 
   3 -12   3        1.02        2.22      0.77 o 
   4 -12   3        4.40        4.46      3.24 o 
   5 -12   3        0.78        2.26      0.74 o 
   6 -12   3        0.58        0.79      1.59 o 
  -1 -11   3        4.52        5.21      1.16 o 
   0 -11   3        3.78        3.24      0.87 o 
   1 -11   3        1.04        3.08      0.83 o 
   2 -11   3        1.70        1.22      0.68 o 
   3 -11   3        0.00        0.60      0.62 o 
   4 -11   3       15.73       16.77      1.26 o 
   5 -11   3        7.00        7.00      0.95 o 
   6 -11   3        0.34       -0.17      0.55 o 
   7 -11   3        5.05        5.56      1.59 o 
   8 -11   3        0.02       -0.71      0.55 o 
  -2 -10   3        3.39        4.33      0.66 o 
  -1 -10   3        0.77        1.28      0.75 o 
   0 -10   3      106.34      107.20      5.29 o 
   1 -10   3        2.44        4.52      0.88 o 
   2 -10   3       55.74       57.98      2.98 o 
   3 -10   3       25.23       28.53      1.49 o 
   4 -10   3       10.58        9.87      0.97 o 
   5 -10   3        5.54        5.75      0.84 o 
   6 -10   3       47.86       40.64      1.68 o 
   7 -10   3        4.27        4.23      0.80 o 
   8 -10   3       17.13       17.64      1.27 o 
   9 -10   3        2.48        1.57      0.74 o 
  -4  -9   3        3.02        4.04      0.66 o 
  -3  -9   3        5.49        4.67      0.65 o 
  -2  -9   3       17.90       18.32      0.95 o 
  -1  -9   3       57.23       57.83      1.65 o 
   0  -9   3      139.48      142.24      3.70 o 
   1  -9   3      158.34      160.52      3.53 o 
   2  -9   3      116.76      108.54      2.66 o 
   3  -9   3       15.60       16.13      1.09 o 
   4  -9   3      195.29      187.96      3.56 o 
   5  -9   3       30.50       34.26      1.43 o 
   6  -9   3        7.99        7.13      0.84 o 
   7  -9   3        5.81        2.91      0.89 o 
   8  -9   3        1.96        3.89      0.76 o 
   9  -9   3       69.01       70.29      2.23 o 
  10  -9   3        2.99        3.68      0.85 o 
  -5  -8   3        2.19        2.23      0.55 o 
  -4  -8   3       71.58       76.42      1.79 o 
  -3  -8   3       80.08       79.65      1.74 o 
  -2  -8   3       20.40       18.98      0.88 o 
  -1  -8   3      129.49      130.70      3.02 o 
   0  -8   3        0.65        1.07      0.38 o 
   1  -8   3       38.20       41.68      1.16 o 
   2  -8   3        9.60       10.77      0.62 o 
   3  -8   3        3.12        3.26      0.45 o 
   4  -8   3       13.90       14.27      0.90 o 
   5  -8   3        0.25        0.45      0.43 o 
   6  -8   3       33.69       31.95      2.42 o 
   7  -8   3      150.01      160.04      3.15 o 
   8  -8   3       28.43       31.47      1.42 o 
   9  -8   3        2.04        1.05      0.54 o 
  10  -8   3       15.74       23.75      1.37 o 
  -6  -7   3       28.43       30.35      1.19 o 
  -5  -7   3        3.88        3.41      0.55 o 
  -4  -7   3        0.90        0.92      0.43 o 
  -3  -7   3        0.79        0.49      0.33 o 
  -2  -7   3        0.69        1.24      0.55 o 
  -1  -7   3        0.29        0.69      0.30 o 
   0  -7   3       63.64       62.09      1.36 o 
   1  -7   3       14.53       17.99      0.70 o 
   2  -7   3        8.62        9.82      0.57 o 
   3  -7   3       30.75       31.55      1.14 o 
   4  -7   3       17.39       17.87      0.90 o 
   5  -7   3        2.63        2.20      0.47 o 
   6  -7   3       14.56       14.13      1.22 o 
   7  -7   3       36.39       35.91      1.10 o 
   8  -7   3       30.15       29.54      1.07 o 
   9  -7   3        1.67        2.58      0.50 o 
  10  -7   3        0.02       -0.62      0.41 o 
  11  -7   3        0.96        0.50      0.46 o 
  -7  -6   3       13.90       12.42      0.85 o 
  -6  -6   3       19.18       19.34      0.95 o 
  -5  -6   3        1.52        1.90      0.46 o 
  -4  -6   3        1.98        1.55      0.40 o 
  -3  -6   3       16.04       14.74      0.69 o 
  -2  -6   3       61.88       66.28      1.30 o 
  -1  -6   3       47.40       50.98      1.19 o 
   0  -6   3      212.38      202.88      2.61 o 
   1  -6   3      122.95      117.27      1.75 o 
   2  -6   3       33.35       35.15      1.42 o 
   3  -6   3        0.09        0.10      0.27 o 
   4  -6   3      155.77      159.97      2.66 o 
   5  -6   3       15.53       15.27      0.80 o 
   6  -6   3       43.06       43.53      1.05 o 
   7  -6   3       18.17       18.64      0.68 o 
   8  -6   3        2.33        2.57      0.42 o 
   9  -6   3        0.06       -0.12      0.37 o 
  10  -6   3        2.30        2.27      0.47 o 
  11  -6   3        1.25        1.29      0.54 o 
  -8  -5   3        2.39        1.75      0.54 o 
  -7  -5   3      140.62      150.50      2.50 o 
  -6  -5   3       11.72       15.11      1.02 o 
  -5  -5   3        2.82        3.82      0.41 o 
  -4  -5   3      238.58      246.44      2.51 o 
  -3  -5   3       51.32       53.80      0.94 o 
  -2  -5   3       40.41       49.37      1.30 o 
  -1  -5   3       19.77       23.58      0.74 o 
   0  -5   3      138.47      143.36      1.93 o 
   1  -5   3        0.04        2.94      1.99 o 
   2  -5   3        5.83        5.53      0.45 o 
   3  -5   3      526.46      470.84      5.63 o 
   4  -5   3     1353.26     1464.80     12.47 o 
   5  -5   3        4.42        2.43      0.32 o 
   6  -5   3       42.60       44.92      1.66 o 
   7  -5   3       32.21       35.24      1.15 o 
   8  -5   3       51.08       52.46      1.17 o 
   9  -5   3        2.03        3.03      0.41 o 
  10  -5   3       24.10       26.09      1.00 o 
  11  -5   3        4.19        4.12      0.60 o 
  -9  -4   3       75.47       77.63      1.80 o 
  -8  -4   3        0.36        0.64      0.39 o 
  -7  -4   3       45.18       50.50      1.15 o 
  -6  -4   3       53.92       45.52      1.57 o 
  -5  -4   3       44.30       44.44      1.22 o 
  -4  -4   3       15.50       17.72      0.74 o 
  -3  -4   3       47.16       47.66      0.82 o 
  -2  -4   3       30.30       32.85      0.69 o 
  -1  -4   3      326.69      361.33      3.58 o 
   0  -4   3      345.45      366.69      4.37 o 
   1  -4   3        8.62       10.73      0.69 o 
   2  -4   3      590.62      599.33      9.25 o 
   3  -4   3       93.71       91.63      1.67 o 
   4  -4   3       53.44       53.23      0.98 o 
   5  -4   3      303.10      293.92      4.68 o 
   6  -4   3       69.48       65.77      1.27 o 
   7  -4   3       66.67       62.50      1.17 o 
   8  -4   3      129.86      134.16      1.90 o 
   9  -4   3        2.62        3.95      0.55 o 
  10  -4   3       70.71       66.70      1.54 o 
  11  -4   3        4.98        5.01      0.65 o 
  -9  -3   3        0.09        0.21      0.41 o 
  -8  -3   3       15.51       14.09      0.79 o 
  -7  -3   3       38.30       37.38      0.95 o 
  -6  -3   3       14.92       14.59      0.59 o 
  -5  -3   3       60.18       58.44      1.00 o 
  -4  -3   3       14.41       13.55      0.45 o 
  -3  -3   3     1041.21     1077.84      8.33 o 
  -2  -3   3      497.88      493.25      5.74 o 
  -1  -3   3      180.47      151.59      1.74 o 
   0  -3   3      720.77      693.88     12.16 o 
   1  -3   3     1995.98     2024.51     20.52 o 
   2  -3   3       20.60       20.97      0.74 o 
   3  -3   3       11.08        8.55      0.40 o 
   4  -3   3        0.49        1.37      0.41 o 
   5  -3   3      917.68      908.45      7.12 o 
   6  -3   3       24.36       24.04      0.70 o 
   7  -3   3       10.82       12.07      0.57 o 
   8  -3   3      136.54      141.20      2.20 o 
   9  -3   3       21.54       24.08      1.11 o 
  10  -3   3       25.99       29.08      1.15 o 
  11  -3   3        1.41        1.64      0.53 o 
 -10  -2   3        1.54        0.49      0.46 o 
  -9  -2   3       11.18       11.45      0.76 o 
  -8  -2   3        4.99        4.80      0.53 o 
  -7  -2   3        3.80        3.66      0.44 o 
  -6  -2   3       44.19       47.67      0.99 o 
  -5  -2   3      122.43      129.87      1.50 o 
  -4  -2   3      612.58      626.54      4.60 o 
  -3  -2   3        0.25        0.80      0.20 o 
  -2  -2   3      782.31      769.77     16.45 o 
  -1  -2   3      316.61      299.66      3.48 o 
   0  -2   3       11.92        8.40      0.33 o 
   1  -2   3    10171.25     9507.41    470.38 o 
   2  -2   3      138.28      130.75      1.86 o 
   3  -2   3     1426.83     1376.90     15.00 o 
   4  -2   3      285.86      306.20      2.78 o 
   5  -2   3       48.31       44.53      0.86 o 
   6  -2   3       56.16       55.40      1.06 o 
   7  -2   3       29.89       30.04      1.17 o 
   8  -2   3        3.65        3.17      0.56 o 
   9  -2   3       14.80       14.08      0.80 o 
  10  -2   3       23.49       25.36      1.44 o 
 -10  -1   3        0.28        0.42      0.44 o 
  -9  -1   3        0.20        0.27      0.40 o 
  -8  -1   3       27.67       29.71      0.97 o 
  -7  -1   3       24.57       26.23      0.82 o 
  -6  -1   3       21.23       19.52      0.72 o 
  -5  -1   3        4.31        2.01      0.26 o 
  -4  -1   3      403.00      431.01      3.67 o 
  -3  -1   3      113.67      117.75      1.88 o 
  -2  -1   3     1156.54     1068.27     15.51 o 
  -1  -1   3      501.86      470.87      5.10 o 
   0  -1   3      144.35      135.87      2.73 o 
   1  -1   3     1481.52     1442.41     14.74 o 
   2  -1   3       33.85       26.06      0.60 o 
   3  -1   3       73.78       64.34      0.98 o 
   4  -1   3      281.37      296.98      2.78 o 
   5  -1   3       54.20       54.11      0.99 o 
   6  -1   3        0.11        0.46      0.24 o 
   7  -1   3       85.42       84.77      1.76 o 
   8  -1   3        0.72        0.49      0.42 o 
   9  -1   3       24.92       27.11      1.04 o 
  10  -1   3        3.04        4.41      0.63 o 
 -11   0   3       14.34       13.41      0.90 o 
 -10   0   3       52.89       50.71      1.39 o 
  -9   0   3      112.02      108.06      1.87 o 
  -8   0   3       25.89       26.73      0.89 o 
  -7   0   3        0.00       -0.21      0.24 o 
  -6   0   3        7.72        4.10      0.40 o 
  -5   0   3        4.42        5.45      0.33 o 
  -4   0   3        4.69        4.32      0.23 o 
  -3   0   3     2174.57     2191.39     43.40 o 
  -2   0   3      146.24      129.20      1.69 o 
  -1   0   3      840.16      817.23      8.55 o 
   0   0   3     2578.02     2627.60     26.58 o 
   1   0   3     2963.24     3065.10     30.76 o 
   2   0   3     2963.73     3018.89     32.28 o 
   3   0   3       45.68       48.97      0.87 o 
   4   0   3      204.52      205.88      1.94 o 
   5   0   3      101.20      102.61      1.30 o 
   6   0   3        3.52        3.62      1.03 o 
   7   0   3       26.09       29.37      1.39 o 
   8   0   3        2.68        1.96      0.47 o 
   9   0   3       22.78       24.87      1.16 o 
  10   0   3       14.07       13.44      1.68 o 
 -11   1   3      110.66      114.28      2.15 o 
 -10   1   3        0.15        0.15      0.43 o 
  -9   1   3       22.65       20.17      0.84 o 
  -8   1   3      316.08      313.71      3.33 o 
  -7   1   3       84.01       85.95      1.38 o 
  -6   1   3      387.27      374.72      3.42 o 
  -5   1   3      878.71      887.93      6.12 o 
  -4   1   3      434.34      448.95      3.70 o 
  -3   1   3        5.88        4.47      0.34 o 
  -2   1   3        0.36        0.48      0.16 o 
  -1   1   3     2099.25     2058.81     45.14 o 
   0   1   3     3196.98     3181.22     49.59 o 
   1   1   3      368.65      349.60     10.05 o 
   2   1   3       78.64       87.57      1.34 o 
   3   1   3      206.02      190.04      1.83 o 
   4   1   3      207.28      195.28      2.87 o 
   5   1   3       53.28       53.97      1.12 o 
   6   1   3        5.41        4.95      0.49 o 
   7   1   3       17.75       22.59      0.90 o 
   8   1   3       16.10       16.06      0.88 o 
   9   1   3        2.38        1.33      0.49 o 
 -11   2   3        4.21        5.48      0.78 o 
 -10   2   3       30.74       30.50      1.52 o 
  -9   2   3       22.07       22.75      0.87 o 
  -8   2   3       64.05       66.12      1.64 o 
  -7   2   3        0.03        0.09      0.26 o 
  -6   2   3       19.85       25.03      0.64 o 
  -5   2   3        5.88        6.81      0.58 o 
  -4   2   3       67.44       73.41      1.01 o 
  -3   2   3     1268.02     1301.87     18.12 o 
  -2   2   3      792.95      783.15      8.46 o 
  -1   2   3     2105.75     2205.73     46.71 o 
   0   2   3       40.08       39.37      0.99 o 
   1   2   3       33.34       36.88      1.43 o 
   2   2   3     1368.34     1382.70     11.55 o 
   3   2   3      169.27      162.32      1.74 o 
   4   2   3        6.61        4.26      0.33 o 
   5   2   3      265.66      253.88      2.97 o 
   6   2   3       10.25       11.99      0.69 o 
   7   2   3        1.99        2.31      0.44 o 
   8   2   3        7.87        9.65      0.67 o 
   9   2   3        1.86        1.26      0.51 o 
 -12   3   3        3.27        2.23      0.66 o 
 -11   3   3        4.60        6.64      0.77 o 
 -10   3   3       58.52       65.45      1.68 o 
  -9   3   3       32.39       31.12      1.07 o 
  -8   3   3       12.55       13.10      0.70 o 
  -7   3   3        3.66        3.53      0.35 o 
  -6   3   3       46.05       46.50      1.04 o 
  -5   3   3       55.33       46.65      0.86 o 
  -4   3   3      399.62      392.87      4.74 o 
  -3   3   3      316.55      336.95      3.50 o 
  -2   3   3      201.58      211.17      2.48 o 
  -1   3   3      369.10      388.79      4.01 o 
   0   3   3      410.91      452.42      3.89 o 
   1   3   3       22.28       25.40      0.70 o 
   2   3   3       31.88       37.24      0.70 o 
   3   3   3       29.56       27.98      0.69 o 
   4   3   3       35.04       36.38      1.01 o 
   5   3   3       71.89       63.46      1.43 o 
   6   3   3       35.24       33.71      1.09 o 
   7   3   3        0.04       -0.38      0.33 o 
   8   3   3        3.21        2.96      0.51 o 
 -12   4   3       18.68       19.07      1.35 o 
 -11   4   3       32.75       34.24      1.45 o 
 -10   4   3      113.13      120.47      2.29 o 
  -9   4   3       39.64       36.16      1.17 o 
  -8   4   3        9.35        9.09      0.68 o 
  -7   4   3        5.67        4.49      0.44 o 
  -6   4   3       72.64       76.92      1.40 o 
  -5   4   3      183.03      186.23      2.35 o 
  -4   4   3      378.83      398.04      4.19 o 
  -3   4   3       93.21      111.02      1.71 o 
  -2   4   3      102.00      103.71      1.66 o 
  -1   4   3       17.84       21.81      1.22 o 
   0   4   3       42.61       35.91      0.80 o 
   1   4   3        1.34        1.96      0.25 o 
   2   4   3        0.01       -0.06      0.20 o 
   3   4   3      108.70       98.11      1.71 o 
   4   4   3       25.31       27.75      1.91 o 
   5   4   3        1.43        3.15      0.46 o 
   6   4   3        8.30        7.03      0.60 o 
   7   4   3        0.59       -0.11      0.39 o 
 -11   5   3        2.77        4.48      0.68 o 
 -10   5   3       57.89       56.63      1.58 o 
  -9   5   3       21.90       22.04      1.15 o 
  -8   5   3       20.91       20.87      0.87 o 
  -7   5   3       11.72       12.89      0.79 o 
  -6   5   3        8.11        7.31      0.84 o 
  -5   5   3      170.05      161.58      3.59 o 
  -4   5   3       11.27        8.21      0.53 o 
  -3   5   3       14.66       13.46      0.62 o 
  -2   5   3       26.36       28.85      1.10 o 
  -1   5   3       65.49       61.26      1.08 o 
   0   5   3       42.33       50.14      1.03 o 
   1   5   3       13.34       11.18      0.57 o 
   2   5   3      114.40      113.82      2.15 o 
   3   5   3        7.24        7.19      0.64 o 
   4   5   3       39.87       41.60      1.25 o 
   5   5   3        5.01        3.69      0.64 o 
   6   5   3       23.16       24.28      1.16 o 
 -11   6   3       43.40       47.98      1.55 o 
 -10   6   3       89.42       92.10      2.40 o 
  -9   6   3        2.81        2.80      0.55 o 
  -8   6   3       11.87       10.22      0.89 o 
  -7   6   3      120.16      120.84      2.10 o 
  -6   6   3       69.35       65.92      1.81 o 
  -5   6   3       25.66       24.77      1.85 o 
  -4   6   3        4.76        4.31      0.63 o 
  -3   6   3      438.07      426.97      4.87 o 
  -2   6   3       99.75       86.53      1.78 o 
  -1   6   3       55.72       57.54      2.12 o 
   0   6   3       80.03       77.38      1.41 o 
   1   6   3        9.12        9.56      0.60 o 
   2   6   3      125.50      121.70      2.37 o 
   3   6   3        3.47        2.19      0.59 o 
   4   6   3       24.68       24.67      1.10 o 
   5   6   3       60.88       72.58      2.67 o 
 -11   7   3       13.12       13.79      1.23 o 
 -10   7   3        7.49        6.91      0.97 o 
  -9   7   3        0.05       -0.68      0.46 o 
  -8   7   3      153.60      147.86      5.59 o 
  -7   7   3       11.51       11.86      0.98 o 
  -6   7   3       13.34       12.26      0.95 o 
  -5   7   3        4.51        4.36      0.70 o 
  -4   7   3       19.50       19.23      1.12 o 
  -3   7   3       58.59       62.57      1.97 o 
  -2   7   3      107.50      103.48      2.63 o 
  -1   7   3        4.84        4.91      0.80 o 
   0   7   3      104.79      103.96      2.78 o 
   1   7   3       11.99       11.79      1.20 o 
   2   7   3        1.64        1.56      0.48 o 
   3   7   3       67.59       69.55      1.73 o 
   4   7   3        0.61        0.65      0.52 o 
 -10   8   3        0.02       -0.45      0.58 o 
  -9   8   3        2.36        0.94      0.63 o 
  -8   8   3       19.18       21.65      1.29 o 
  -7   8   3      157.55      158.78      3.39 o 
  -6   8   3        6.42        7.43      0.90 o 
  -5   8   3       27.34       27.44      1.41 o 
  -4   8   3       15.01       12.17      2.85 o 
  -3   8   3       17.31       15.85      2.01 o 
  -2   8   3       51.88       47.80      1.87 o 
  -1   8   3        7.27        6.10      0.90 o 
   0   8   3       14.54       14.13      1.24 o 
   1   8   3        0.31        0.74      0.73 o 
   2   8   3        0.15       -0.20      0.57 o 
   3   8   3        7.33        7.70      1.02 o 
 -10   9   3        2.01       -0.52      0.67 o 
  -9   9   3        2.33        1.69      0.79 o 
  -8   9   3        5.04        4.34      0.88 o 
  -7   9   3       42.68       44.50      3.39 o 
  -6   9   3        2.38        1.67      0.86 o 
  -5   9   3        0.32        0.69      0.64 o 
  -4   9   3        1.24        2.08      0.70 o 
  -3   9   3        6.48        8.06      1.04 o 
  -2   9   3        6.11        4.59      0.91 o 
  -1   9   3        3.86        2.81      0.82 o 
   0   9   3        0.00       -0.08      0.69 o 
   1   9   3        3.49        4.54      1.08 o 
  -8  10   3        2.38        2.10      0.79 o 
  -7  10   3        3.78        3.64      0.89 o 
  -6  10   3        2.42        2.95      0.85 o 
  -5  10   3        0.01        0.00      0.72 o 
  -4  10   3        1.52        2.07      0.78 o 
  -3  10   3        3.22        2.56      0.82 o 
  -2  10   3        3.90        7.12      1.11 o 
  -1  10   3        0.45        0.53      0.77 o 
   2 -12   4        8.57        9.48      1.21 o 
   3 -12   4        2.60        3.95      1.37 o 
   4 -12   4        0.08        0.55      0.63 o 
   5 -12   4        5.99        7.46      1.03 o 
  -1 -11   4        0.85        1.90      0.82 o 
   0 -11   4        3.72        3.03      1.60 o 
   1 -11   4        3.21        2.66      0.79 o 
   2 -11   4        0.39        0.76      0.58 o 
   3 -11   4        0.26        1.55      0.60 o 
   4 -11   4        1.54        1.48      0.61 o 
   5 -11   4        1.39        1.37      0.66 o 
   6 -11   4       16.61       14.95      1.19 o 
   7 -11   4        5.87        5.13      0.90 o 
   8 -11   4        1.36        1.44      0.69 o 
  -3 -10   4        0.89        0.40      0.49 o 
  -2 -10   4        6.23        4.64      0.65 o 
  -1 -10   4        3.49        4.45      0.66 o 
   0 -10   4        0.40        0.41      0.43 o 
   1 -10   4       22.64       28.07      1.52 o 
   2 -10   4      147.82      145.77      3.31 o 
   3 -10   4       16.49       16.82      1.19 o 
   4 -10   4       18.78       15.87      1.33 o 
   5 -10   4        9.55        9.21      0.93 o 
   6 -10   4        0.01        1.10      0.59 o 
   7 -10   4       25.93       30.33      1.49 o 
   8 -10   4       19.86       16.23      1.44 o 
   9 -10   4       27.56       29.61      1.58 o 
  -4  -9   4        0.73        0.47      0.45 o 
  -3  -9   4       30.57       32.02      1.19 o 
  -2  -9   4        0.44        0.22      0.40 o 
  -1  -9   4        1.00        0.43      0.47 o 
   0  -9   4      324.27      328.01      4.22 o 
   1  -9   4        6.30        5.47      0.60 o 
   2  -9   4       13.15       11.63      0.71 o 
   3  -9   4      104.04      106.22      2.54 o 
   4  -9   4        6.03        8.10      1.74 o 
   5  -9   4       42.62       45.55      1.62 o 
   6  -9   4      112.05      110.50      5.18 o 
   7  -9   4       77.68       80.15      2.25 o 
   8  -9   4        2.16       -0.10      0.56 o 
   9  -9   4       18.20       18.18      1.26 o 
  10  -9   4       15.87       18.42      2.65 o 
  -5  -8   4        2.31        2.71      0.57 o 
  -4  -8   4        9.02       10.12      0.77 o 
  -3  -8   4        2.41        2.32      0.49 o 
  -2  -8   4       11.48       12.38      0.81 o 
  -1  -8   4        0.02       -0.49      0.32 o 
   0  -8   4       18.53       20.28      0.90 o 
   1  -8   4      480.75      464.14      5.07 o 
   2  -8   4       18.41       20.25      0.83 o 
   3  -8   4      297.38      294.41      3.50 o 
   4  -8   4       27.96       25.98      1.59 o 
   5  -8   4       58.29       60.36      1.73 o 
   6  -8   4      131.90      123.85      2.60 o 
   7  -8   4        0.04       -0.01      0.51 o 
   8  -8   4       85.70       83.36      2.22 o 
   9  -8   4       19.97       20.17      1.21 o 
  10  -8   4        5.45        5.22      0.72 o 
  -6  -7   4        0.54        0.24      0.42 o 
  -5  -7   4       16.08       17.23      0.91 o 
  -4  -7   4      113.45      107.55      1.96 o 
  -3  -7   4       22.00       21.36      1.13 o 
  -2  -7   4        4.99        5.19      0.63 o 
  -1  -7   4       31.34       27.58      0.96 o 
   0  -7   4        5.77        6.02      0.50 o 
   1  -7   4       62.10       52.91      1.19 o 
   2  -7   4        3.51        4.08      0.40 o 
   3  -7   4       37.94       29.88      1.55 o 
   4  -7   4      116.08      117.85      2.30 o 
   5  -7   4        2.77        3.64      0.54 o 
   6  -7   4       21.22       20.63      1.07 o 
   7  -7   4        1.07        1.68      0.40 o 
   8  -7   4        7.57        9.19      0.70 o 
   9  -7   4        7.47        7.13      0.60 o 
  10  -7   4        0.01       -0.36      0.37 o 
  -7  -6   4        7.09        5.94      0.67 o 
  -6  -6   4       16.13       17.48      0.89 o 
  -5  -6   4      107.73      100.23      2.81 o 
  -4  -6   4      149.78      149.71      2.21 o 
  -3  -6   4       88.88       88.56      1.55 o 
  -2  -6   4        2.00        2.44      0.40 o 
  -1  -6   4      141.67      149.26      1.84 o 
   0  -6   4       43.17       44.19      1.03 o 
   1  -6   4       44.20       44.09      0.98 o 
   2  -6   4        0.06       -0.07      0.25 o 
   3  -6   4       36.18       33.96      1.07 o 
   4  -6   4      100.81       94.73      1.88 o 
   5  -6   4       39.86       46.98      1.97 o 
   6  -6   4        8.10        5.71      0.48 o 
   7  -6   4        9.61        9.70      0.72 o 
   8  -6   4        2.27        1.58      0.38 o 
   9  -6   4        0.00        0.39      0.30 o 
  10  -6   4        0.90        1.29      0.37 o 
  -8  -5   4       15.17       17.89      0.83 o 
  -7  -5   4       45.65       44.92      1.12 o 
  -6  -5   4        6.31        7.47      0.53 o 
  -5  -5   4        0.46        0.50      0.29 o 
  -4  -5   4       84.79       82.08      1.26 o 
  -3  -5   4       46.69       41.70      0.82 o 
  -2  -5   4      526.62      551.31      4.24 o 
  -1  -5   4      119.78      135.64      1.63 o 
   0  -5   4        0.21        0.66      0.31 o 
   1  -5   4       99.48      101.37      2.50 o 
   2  -5   4      102.88       99.42      2.39 o 
   3  -5   4      180.52      204.70      2.89 o 
   4  -5   4     1639.26     1664.13     14.09 o 
   5  -5   4        0.11        0.12      0.25 o 
   6  -5   4        5.93        6.22      0.55 o 
   7  -5   4        3.25        3.20      0.39 o 
   8  -5   4       69.37       67.86      1.34 o 
   9  -5   4       28.12       26.72      0.85 o 
  10  -5   4       36.25       37.90      1.17 o 
  -9  -4   4        4.18        4.65      0.64 o 
  -8  -4   4        9.00        8.42      0.61 o 
  -7  -4   4      219.13      222.03      2.54 o 
  -6  -4   4       40.24       40.46      1.27 o 
  -5  -4   4      183.88      182.23      2.04 o 
  -4  -4   4       31.03       29.97      0.69 o 
  -3  -4   4       70.62       72.96      0.89 o 
  -2  -4   4      435.81      447.50      4.49 o 
  -1  -4   4       91.55       90.20      1.35 o 
   0  -4   4       89.64       82.00      1.51 o 
   1  -4   4      376.03      391.59      9.98 o 
   2  -4   4      525.47      541.65      9.49 o 
   3  -4   4      488.99      528.34      5.00 o 
   4  -4   4     1218.60     1251.76     10.63 o 
   5  -4   4       26.23       27.96      1.52 o 
   6  -4   4       25.33       24.52      0.71 o 
   7  -4   4       88.35       77.44      1.88 o 
   8  -4   4      100.50       99.27      1.66 o 
   9  -4   4        1.05        0.79      0.42 o 
  10  -4   4        0.31        1.21      0.89 o 
 -10  -3   4        1.56        1.79      0.54 o 
  -9  -3   4       23.58       21.40      0.97 o 
  -8  -3   4       11.78        9.93      0.74 o 
  -7  -3   4       61.88       66.00      1.38 o 
  -6  -3   4       52.99       50.94      0.98 o 
  -5  -3   4        9.61       11.00      0.46 o 
  -4  -3   4        3.98        6.48      0.34 o 
  -3  -3   4      106.85      122.38      1.17 o 
  -2  -3   4       71.19       84.40      1.23 o 
  -1  -3   4     1055.18     1122.22      9.56 o 
   0  -3   4       34.31       42.54      0.91 o 
   1  -3   4      437.99      429.69      4.90 o 
   2  -3   4      260.38      245.52      2.66 o 
   3  -3   4      199.97      185.70      1.95 o 
   4  -3   4      474.11      470.09      3.63 o 
   5  -3   4       45.60       48.37      1.47 o 
   6  -3   4        3.38        3.39      0.41 o 
   7  -3   4      298.70      302.40      3.20 o 
   8  -3   4        5.73        7.02      0.56 o 
   9  -3   4       64.05       59.56      1.59 o 
  10  -3   4        6.19        6.23      0.68 o 
 -10  -2   4        0.00       -0.30      0.41 o 
  -9  -2   4       18.13       16.96      0.86 o 
  -8  -2   4        7.21        6.42      0.57 o 
  -7  -2   4       74.36       75.09      1.91 o 
  -6  -2   4      230.14      226.73      2.74 o 
  -5  -2   4       56.67       47.32      0.93 o 
  -4  -2   4      196.28      209.25      1.92 o 
  -3  -2   4      920.99      961.64     11.19 o 
  -2  -2   4       64.28       61.70      1.51 o 
  -1  -2   4        0.16        0.42      0.15 o 
   0  -2   4     1971.36     1924.55     23.04 o 
   1  -2   4      836.82      830.28     11.47 o 
   2  -2   4      280.48      269.96      3.27 o 
   3  -2   4       88.41       87.82      2.31 o 
   4  -2   4      686.06      670.12      4.94 o 
   5  -2   4      250.31      252.11      2.60 o 
   6  -2   4        1.20        1.98      0.32 o 
   7  -2   4      127.17      119.63      1.79 o 
   8  -2   4        2.63        3.57      0.57 o 
   9  -2   4       22.37       25.03      1.00 o 
  10  -2   4       20.29       22.39      1.08 o 
 -11  -1   4        0.10        0.90      0.49 o 
 -10  -1   4        0.03       -0.29      0.38 o 
  -9  -1   4       97.18       96.63      1.80 o 
  -8  -1   4        2.98        2.81      0.45 o 
  -7  -1   4       31.41       32.52      0.89 o 
  -6  -1   4       63.62       59.84      1.10 o 
  -5  -1   4       28.37       24.45      0.53 o 
  -4  -1   4      371.73      395.58      3.01 o 
  -3  -1   4        0.55        0.23      0.22 o 
  -2  -1   4       22.28       25.11      0.63 o 
  -1  -1   4        3.51        3.88      0.17 o 
   0  -1   4      470.60      477.09      7.88 o 
   1  -1   4      711.16      705.83      7.58 o 
   2  -1   4      347.08      344.47      3.08 o 
   3  -1   4      181.15      175.24      2.26 o 
   4  -1   4      136.67      141.86      1.57 o 
   5  -1   4        1.40        1.69      0.33 o 
   6  -1   4       15.63       16.46      0.64 o 
   7  -1   4       34.27       35.05      1.86 o 
   8  -1   4       73.83       78.06      2.54 o 
   9  -1   4       11.85       12.19      0.83 o 
  10  -1   4        0.23        0.64      0.49 o 
 -11   0   4       17.73       16.03      1.49 o 
 -10   0   4        1.64        2.02      0.50 o 
  -9   0   4      115.81      114.88      1.91 o 
  -8   0   4       33.62       27.95      0.88 o 
  -7   0   4        2.09        3.48      0.39 o 
  -6   0   4      134.96      127.93      1.64 o 
  -5   0   4       66.09       90.87      3.08 o 
  -4   0   4      175.41      197.90      2.62 o 
  -3   0   4      415.72      378.40      7.60 o 
  -2   0   4       97.37      115.14      2.20 o 
  -1   0   4      211.74      203.45      2.45 o 
   0   0   4       29.41       37.94      1.94 o 
   1   0   4       33.62       32.61      0.70 o 
   2   0   4      544.96      531.43      4.48 o 
   3   0   4      459.19      500.44      9.18 o 
   4   0   4      323.08      340.49      2.88 o 
   5   0   4        8.65       10.53      0.45 o 
   6   0   4       33.73       35.34      1.12 o 
   7   0   4        9.59        9.56      0.76 o 
   8   0   4       49.44       50.40      1.54 o 
   9   0   4        0.11       -0.19      0.43 o 
 -11   1   4       32.25       32.03      1.18 o 
 -10   1   4       59.08       55.99      1.39 o 
  -9   1   4       15.55       12.83      0.70 o 
  -8   1   4      144.72      141.34      2.41 o 
  -7   1   4      258.12      263.83      2.77 o 
  -6   1   4       64.34       57.02      0.87 o 
  -5   1   4      150.78      161.09      1.54 o 
  -4   1   4       38.47       34.31      0.64 o 
  -3   1   4      315.39      308.20      3.74 o 
  -2   1   4     3343.94     3531.51     37.33 o 
  -1   1   4       16.56       14.71      1.10 o 
   0   1   4        0.30        0.55      0.20 o 
   1   1   4     1931.30     1955.24     14.14 o 
   2   1   4     1550.95     1601.35      9.82 o 
   3   1   4       51.57       56.73      0.85 o 
   4   1   4       40.45       41.24      0.99 o 
   5   1   4        5.45        5.76      0.46 o 
   6   1   4       12.25       15.12      0.72 o 
   7   1   4        2.10        1.59      0.44 o 
   8   1   4        4.09        4.97      0.72 o 
   9   1   4        2.91        2.53      0.57 o 
 -11   2   4       47.85       50.12      1.61 o 
 -10   2   4        3.97        4.32      0.65 o 
  -9   2   4       72.16       77.82      1.47 o 
  -8   2   4       30.86       30.12      0.87 o 
  -7   2   4       55.47       52.59      1.01 o 
  -6   2   4        7.53        7.26      0.34 o 
  -5   2   4       47.64       48.38      0.87 o 
  -4   2   4     2204.91     2359.47     17.17 o 
  -3   2   4      171.62      189.09      3.80 o 
  -2   2   4       44.38       41.71      0.99 o 
  -1   2   4      380.72      378.34      4.64 o 
   0   2   4      747.64      775.19      6.97 o 
   1   2   4     2112.32     2205.60     14.49 o 
   2   2   4       84.91       72.10      0.99 o 
   3   2   4       55.56       61.22      0.95 o 
   4   2   4       50.82       51.54      0.98 o 
   5   2   4        0.48        0.45      0.30 o 
   6   2   4        0.25        0.47      0.37 o 
   7   2   4       62.08       65.26      1.52 o 
   8   2   4        0.01       -0.34      0.34 o 
 -11   3   4        0.08        0.81      0.51 o 
 -10   3   4        1.27        1.39      0.50 o 
  -9   3   4       49.12       46.93      1.79 o 
  -8   3   4       29.28       32.14      1.02 o 
  -7   3   4      101.60       96.94      1.68 o 
  -6   3   4      106.93      116.93      1.57 o 
  -5   3   4      150.04      149.36      2.43 o 
  -4   3   4        4.43        3.32      0.30 o 
  -3   3   4       85.46       94.52      2.29 o 
  -2   3   4       24.64       30.23      0.79 o 
  -1   3   4        6.95       12.47      0.68 o 
   0   3   4        9.54       11.06      0.45 o 
   1   3   4       94.09       88.46      1.21 o 
   2   3   4      393.62      404.13      3.19 o 
   3   3   4        0.47        0.32      0.30 o 
   4   3   4       15.32       14.42      0.84 o 
   5   3   4      134.60      134.18      2.16 o 
   6   3   4       19.80       19.52      1.31 o 
   7   3   4        0.43        0.63      0.45 o 
 -11   4   4       28.49       27.68      1.22 o 
 -10   4   4        3.32        3.56      0.73 o 
  -9   4   4       33.53       35.12      1.17 o 
  -8   4   4       73.47       72.28      1.54 o 
  -7   4   4      106.32      104.95      1.80 o 
  -6   4   4       13.39       16.89      0.74 o 
  -5   4   4       11.53       11.56      0.50 o 
  -4   4   4        2.22        3.74      0.32 o 
  -3   4   4       19.76       21.63      0.72 o 
  -2   4   4       13.78       14.12      0.62 o 
  -1   4   4        4.14        3.71      0.33 o 
   0   4   4       31.09       30.65      0.70 o 
   1   4   4        1.03        0.86      0.25 o 
   2   4   4       16.11       19.70      0.61 o 
   3   4   4        9.61        7.38      0.60 o 
   4   4   4       49.22       50.67      1.40 o 
   5   4   4       39.51       37.82      1.21 o 
   6   4   4        0.00       -0.11      0.41 o 
   7   4   4        0.10       -0.43      0.37 o 
 -11   5   4       61.17       63.79      2.27 o 
 -10   5   4       16.61       19.25      1.00 o 
  -9   5   4       33.32       32.77      1.13 o 
  -8   5   4        2.68        1.69      0.57 o 
  -7   5   4       28.99       28.94      0.97 o 
  -6   5   4       39.95       43.45      1.10 o 
  -5   5   4        2.58        1.16      0.28 o 
  -4   5   4        2.47        2.84      0.33 o 
  -3   5   4       28.84       24.47      0.85 o 
  -2   5   4      183.29      179.70      2.61 o 
  -1   5   4        0.07       -0.10      0.45 o 
   0   5   4      235.68      238.62      2.71 o 
   1   5   4      120.12      122.66      1.85 o 
   2   5   4       60.79       60.65      1.40 o 
   3   5   4       39.43       37.50      1.49 o 
   4   5   4        5.93        5.67      0.64 o 
   5   5   4        1.32        2.74      0.66 o 
   6   5   4        2.15        3.20      0.65 o 
 -11   6   4        2.68        2.41      0.62 o 
 -10   6   4        0.60        0.27      0.47 o 
  -9   6   4       11.75       10.43      0.75 o 
  -8   6   4       19.85       19.34      0.91 o 
  -7   6   4       34.32       34.08      1.08 o 
  -6   6   4       73.23       74.44      1.96 o 
  -5   6   4       22.68       23.17      2.87 o 
  -4   6   4      369.12      355.12      4.38 o 
  -3   6   4        8.60       11.03      0.73 o 
  -2   6   4      188.57      178.31      2.78 o 
  -1   6   4      674.24      681.27      7.20 o 
   0   6   4       48.03       47.21      1.40 o 
   1   6   4       24.03       27.62      0.95 o 
   2   6   4        4.51        6.33      0.65 o 
   3   6   4       52.16       54.29      1.48 o 
   4   6   4        0.12        0.07      0.54 o 
   5   6   4        9.83       11.90      0.93 o 
 -11   7   4        0.07       -0.28      0.61 o 
 -10   7   4       20.15       24.64      1.47 o 
  -9   7   4        5.50        6.55      1.27 o 
  -8   7   4       50.19       47.76      1.74 o 
  -7   7   4      103.40      105.26      2.58 o 
  -6   7   4      390.39      374.91      5.64 o 
  -5   7   4       34.25       37.43      1.54 o 
  -4   7   4       53.45       51.60      1.86 o 
  -3   7   4      416.55      423.24      5.16 o 
  -2   7   4      232.15      216.56      3.33 o 
  -1   7   4       88.27       81.82      1.95 o 
   0   7   4        2.84        2.30      0.71 o 
   1   7   4       48.87       44.95      1.95 o 
   2   7   4        1.97        2.50      0.68 o 
   3   7   4        2.21        2.15      0.72 o 
 -10   8   4       15.31       16.57      2.70 o 
  -9   8   4        5.70        6.76      1.21 o 
  -8   8   4       41.89       38.19      1.69 o 
  -7   8   4       23.52       24.29      1.39 o 
  -6   8   4        0.58        1.32      0.63 o 
  -5   8   4       10.27       10.67      2.56 o 
  -4   8   4       21.06       21.77      1.31 o 
  -3   8   4        1.38        0.99      0.63 o 
  -2   8   4       22.36       19.00      1.32 o 
  -1   8   4       15.69       13.34      1.19 o 
   0   8   4        1.10        0.78      1.13 o 
   1   8   4        1.40        1.68      1.74 o 
   2   8   4        0.31        0.21      0.61 o 
  -9   9   4       21.17       19.73      1.44 o 
  -8   9   4        7.51        8.82      1.09 o 
  -7   9   4       31.30       33.35      1.65 o 
  -6   9   4        1.28        0.23      0.60 o 
  -5   9   4        1.86        1.65      0.75 o 
  -4   9   4        5.45        4.26      0.88 o 
  -3   9   4        9.02       11.04      1.18 o 
  -2   9   4        2.89        2.28      0.93 o 
  -1   9   4        0.50        0.37      0.69 o 
   0   9   4        0.12       -0.60      0.65 o 
  -7  10   4        2.11        2.26      1.32 o 
  -6  10   4        0.72        0.20      0.69 o 
  -5  10   4        0.06       -0.37      0.65 o 
  -4  10   4       21.01       24.59      1.63 o 
  -3  10   4        5.50       10.78      1.94 o 
  -2  10   4        6.11        4.89      1.02 o 
   2 -12   5       57.97       62.08      2.33 o 
   3 -12   5        0.00        0.53      2.09 o 
   4 -12   5        5.84        5.73      2.31 o 
   5 -12   5       15.89       16.99      1.56 o 
  -1 -11   5        6.74        7.47      0.76 o 
   0 -11   5       13.68       13.66      1.52 o 
   1 -11   5        0.57        0.05      0.82 o 
   2 -11   5        6.84        6.83      0.95 o 
   3 -11   5        0.32        0.13      0.46 o 
   4 -11   5        0.01        0.34      0.52 o 
   5 -11   5       18.57       19.56      1.29 o 
   6 -11   5        9.14        9.44      1.02 o 
   7 -11   5        3.64        3.21      0.77 o 
  -3 -10   5       11.90       14.35      0.97 o 
  -2 -10   5        0.10       -0.24      0.40 o 
  -1 -10   5        5.23        5.62      0.74 o 
   0 -10   5        2.14        2.12      0.60 o 
   1 -10   5        6.69        7.23      0.68 o 
   2 -10   5       21.66       23.84      1.34 o 
   3 -10   5        2.69        4.96      0.77 o 
   4 -10   5        3.88        2.91      0.69 o 
   5 -10   5        4.78        5.02      0.80 o 
   6 -10   5      105.60       99.24      2.55 o 
   7 -10   5       12.25       12.04      1.07 o 
   8 -10   5        0.98        0.81      0.66 o 
   9 -10   5        1.06        0.35      0.65 o 
  -4  -9   5        1.62        1.12      0.49 o 
  -3  -9   5        2.59        2.86      0.54 o 
  -2  -9   5        3.73        3.63      0.54 o 
  -1  -9   5        0.02       -0.39      0.36 o 
   0  -9   5        0.13       -0.05      0.39 o 
   1  -9   5      220.34      218.33      3.11 o 
   2  -9   5        0.78        1.33      0.70 o 
   3  -9   5        0.75        0.83      0.43 o 
   4  -9   5      126.11      122.12      2.66 o 
   5  -9   5        0.96        0.62      0.51 o 
   6  -9   5        9.90        9.99      0.91 o 
   7  -9   5        1.74        3.21      0.77 o 
   8  -9   5        6.66        5.72      0.80 o 
   9  -9   5       43.10       49.61      1.59 o 
  -6  -8   5        0.09        0.78      0.48 o 
  -5  -8   5        1.81        2.57      0.61 o 
  -4  -8   5       58.71       56.67      1.47 o 
  -3  -8   5       14.06       14.61      0.81 o 
  -2  -8   5       37.57       38.47      1.18 o 
  -1  -8   5       96.50       97.64      1.94 o 
   0  -8   5       43.89       42.89      1.33 o 
   1  -8   5        4.20        5.66      0.55 o 
   2  -8   5       85.80       88.41      1.66 o 
   3  -8   5      135.63      136.85      2.69 o 
   4  -8   5      112.56      115.25      2.40 o 
   5  -8   5        2.42        1.95      0.57 o 
   6  -8   5      185.99      185.79      3.32 o 
   7  -8   5       24.49       27.17      1.26 o 
   8  -8   5        2.65        1.30      0.47 o 
   9  -8   5        2.32        2.72      0.59 o 
  10  -8   5       13.36       15.04      0.98 o 
  -7  -7   5        0.08        0.02      0.46 o 
  -6  -7   5       10.32       11.15      0.80 o 
  -5  -7   5        4.96        6.37      0.64 o 
  -4  -7   5       50.84       47.60      1.28 o 
  -3  -7   5        6.52        5.90      0.60 o 
  -2  -7   5      186.35      174.69      2.33 o 
  -1  -7   5        3.13        4.01      0.40 o 
   0  -7   5       15.36       14.34      0.69 o 
   1  -7   5       62.70       63.94      1.95 o 
   2  -7   5       77.90       80.54      1.83 o 
   3  -7   5        1.87        1.65      0.50 o 
   4  -7   5       47.38       45.97      1.35 o 
   5  -7   5      148.24      143.95      2.61 o 
   6  -7   5       83.00       83.47      2.02 o 
   7  -7   5        0.02        0.04      0.29 o 
   8  -7   5        0.23        0.31      0.32 o 
   9  -7   5       15.42       12.22      0.64 o 
  10  -7   5        7.87        8.36      0.69 o 
  -7  -6   5        5.97        5.30      0.62 o 
  -6  -6   5       38.62       31.32      1.08 o 
  -5  -6   5        7.04        4.70      0.54 o 
  -4  -6   5        0.86        1.22      0.38 o 
  -3  -6   5        6.17        6.87      0.50 o 
  -2  -6   5        0.05        0.80      0.22 o 
  -1  -6   5       62.80       71.20      1.68 o 
   0  -6   5       14.22       14.68      0.54 o 
   1  -6   5       32.56       33.32      0.89 o 
   2  -6   5       13.09       12.26      0.56 o 
   3  -6   5       17.90       16.54      0.58 o 
   4  -6   5       44.64       44.96      0.95 o 
   5  -6   5        0.37        0.30      0.26 o 
   6  -6   5        1.78        1.03      0.38 o 
   7  -6   5       15.16       17.64      0.80 o 
   8  -6   5       23.84       25.48      0.87 o 
   9  -6   5       15.43       15.58      0.77 o 
  10  -6   5       10.15       10.55      0.66 o 
  -8  -5   5       15.26       15.36      0.76 o 
  -7  -5   5      106.52       96.45      1.61 o 
  -6  -5   5        5.36        7.82      0.53 o 
  -5  -5   5       13.13       11.39      0.55 o 
  -4  -5   5        8.87        9.54      0.48 o 
  -3  -5   5       26.06       30.08      0.70 o 
  -2  -5   5       83.32       87.01      1.03 o 
  -1  -5   5        1.32        1.26      0.22 o 
   0  -5   5      197.20      199.51      2.96 o 
   1  -5   5       18.67       13.06      0.63 o 
   2  -5   5       15.67       12.66      0.63 o 
   3  -5   5      673.71      682.89      8.43 o 
   4  -5   5       18.94       17.72      0.53 o 
   5  -5   5       73.13       77.50      1.23 o 
   6  -5   5        3.37        4.33      0.49 o 
   7  -5   5        9.26        8.43      0.52 o 
   8  -5   5        7.07        6.88      0.54 o 
   9  -5   5        0.10        0.09      0.36 o 
  10  -5   5        1.75        2.10      0.51 o 
  -9  -4   5        2.97        0.83      0.43 o 
  -8  -4   5       14.23       13.58      0.80 o 
  -7  -4   5        0.06       -0.05      0.43 o 
  -6  -4   5      129.27      123.72      1.67 o 
  -5  -4   5       13.15       13.54      0.80 o 
  -4  -4   5        6.18        6.06      0.37 o 
  -3  -4   5       23.33       27.31      0.54 o 
  -2  -4   5       63.01       64.53      0.89 o 
  -1  -4   5       62.93       91.69      1.37 o 
   0  -4   5       15.17       16.29      1.18 o 
   1  -4   5       31.31       35.51      0.90 o 
   2  -4   5      447.69      477.15      6.91 o 
   3  -4   5     3642.34     3704.88     39.49 o 
   4  -4   5        2.64        3.73      0.29 o 
   5  -4   5      129.43      136.29      1.94 o 
   6  -4   5        3.52        4.52      0.41 o 
   7  -4   5       55.15       58.08      1.19 o 
   8  -4   5        8.55        7.85      0.57 o 
   9  -4   5        0.00       -0.56      0.37 o 
  10  -4   5       31.44       32.24      1.14 o 
 -10  -3   5        5.88        7.49      0.74 o 
  -9  -3   5       12.56       11.71      0.85 o 
  -8  -3   5       28.50       30.15      1.40 o 
  -7  -3   5        1.92        0.35      0.34 o 
  -6  -3   5      261.02      259.09      2.90 o 
  -5  -3   5      157.77      144.69      1.65 o 
  -4  -3   5       86.61       93.39      1.10 o 
  -3  -3   5      371.62      398.41      3.19 o 
  -2  -3   5      299.60      309.94      2.79 o 
  -1  -3   5       18.62       19.23      0.64 o 
   0  -3   5        3.21        2.23      0.49 o 
   1  -3   5      464.64      493.28      5.56 o 
   2  -3   5      191.45      186.40      2.45 o 
   3  -3   5       78.42       81.38      1.19 o 
   4  -3   5        8.03        9.32      0.40 o 
   5  -3   5      493.60      484.21      4.28 o 
   6  -3   5        0.47        0.67      0.27 o 
   7  -3   5        5.10        5.58      0.48 o 
   8  -3   5       53.32       56.63      1.50 o 
   9  -3   5       10.29        9.95      0.85 o 
  10  -3   5        4.04        6.00      0.70 o 
 -10  -2   5        0.06       -0.11      0.42 o 
  -9  -2   5        0.08       -0.10      0.38 o 
  -8  -2   5       11.16       12.54      0.91 o 
  -7  -2   5        0.17        0.25      0.63 o 
  -6  -2   5        0.89        1.23      0.32 o 
  -5  -2   5        7.03        7.56      0.42 o 
  -4  -2   5        7.02        6.36      0.31 o 
  -3  -2   5        6.66        6.73      0.33 o 
  -2  -2   5      516.77      521.26      4.78 o 
  -1  -2   5      230.79      248.90      3.02 o 
   0  -2   5       19.78       19.09      0.41 o 
   1  -2   5      379.75      391.32      5.77 o 
   2  -2   5      478.59      494.62      4.18 o 
   3  -2   5      339.77      336.56      3.19 o 
   4  -2   5      315.42      327.20      2.97 o 
   5  -2   5       13.23       14.10      0.61 o 
   6  -2   5      104.10      101.08      1.57 o 
   7  -2   5        1.49        1.83      0.75 o 
   8  -2   5       22.40       25.53      1.10 o 
   9  -2   5       75.37       74.75      2.02 o 
  10  -2   5       11.74       13.29      0.92 o 
 -11  -1   5        2.69        2.84      0.60 o 
 -10  -1   5       16.54       15.81      0.88 o 
  -9  -1   5       23.80       27.06      1.58 o 
  -8  -1   5       17.25       17.36      0.76 o 
  -7  -1   5       43.99       43.33      1.02 o 
  -6  -1   5       12.33       12.97      0.54 o 
  -5  -1   5        0.12        0.83      0.19 o 
  -4  -1   5      112.92      116.98      1.28 o 
  -3  -1   5      208.57      218.04      2.08 o 
  -2  -1   5        4.66        7.91      0.39 o 
  -1  -1   5      143.41      136.24      3.12 o 
   0  -1   5      348.14      345.61      4.25 o 
   1  -1   5      229.36      217.35      2.48 o 
   2  -1   5      138.69      125.63      1.95 o 
   3  -1   5       35.78       40.14      0.87 o 
   4  -1   5      746.01      761.09      5.68 o 
   5  -1   5        0.57        0.13      0.28 o 
   6  -1   5       13.55       12.16      0.61 o 
   7  -1   5       64.41       63.37      1.58 o 
   8  -1   5        0.02        0.21      0.59 o 
   9  -1   5        0.28        0.27      0.50 o 
 -11   0   5       24.26       25.15      1.21 o 
 -10   0   5       36.10       35.07      1.15 o 
  -9   0   5      175.93      171.15      2.41 o 
  -8   0   5        0.03       -0.23      0.32 o 
  -7   0   5      140.08      137.63      2.34 o 
  -6   0   5       14.10       18.52      0.52 o 
  -5   0   5       23.21       24.38      0.53 o 
  -4   0   5       45.24       47.98      0.79 o 
  -3   0   5      286.07      301.38      2.84 o 
  -2   0   5      373.31      359.37      3.51 o 
  -1   0   5      224.56      226.90      2.77 o 
   0   0   5      578.36      587.59      4.72 o 
   1   0   5       67.07       64.25      1.02 o 
   2   0   5      669.81      703.02      5.81 o 
   3   0   5       33.35       30.01      0.60 o 
   4   0   5      381.48      379.06      2.98 o 
   5   0   5       90.76       92.21      1.30 o 
   6   0   5       36.27       39.48      1.24 o 
   7   0   5       53.18       55.31      2.09 o 
   8   0   5        4.09        4.74      0.67 o 
   9   0   5        0.24        0.62      0.53 o 
 -11   1   5       33.50       32.76      1.37 o 
 -10   1   5        1.65        2.95      0.52 o 
  -9   1   5       68.58       70.13      1.42 o 
  -8   1   5       93.43       83.52      1.44 o 
  -7   1   5        1.72        1.46      0.27 o 
  -6   1   5        1.12        1.28      0.22 o 
  -5   1   5        1.71        2.99      0.23 o 
  -4   1   5      234.30      226.80      1.93 o 
  -3   1   5      320.27      308.88      3.81 o 
  -2   1   5      157.55      157.99      1.89 o 
  -1   1   5        3.34        3.32      0.44 o 
   0   1   5       40.82       39.64      0.75 o 
   1   1   5      315.00      351.06      3.28 o 
   2   1   5       67.88       66.64      0.92 o 
   3   1   5       10.38        8.20      0.39 o 
   4   1   5        1.64        1.05      0.25 o 
   5   1   5       23.11       23.89      0.80 o 
   6   1   5       31.73       29.48      0.96 o 
   7   1   5       42.78       41.00      1.17 o 
   8   1   5        0.89        1.03      0.56 o 
 -11   2   5        0.40       -0.11      0.51 o 
 -10   2   5       56.18       56.73      1.81 o 
  -9   2   5       37.20       39.65      1.24 o 
  -8   2   5       60.56       70.48      1.51 o 
  -7   2   5      111.39      109.44      1.37 o 
  -6   2   5       20.52       22.89      0.73 o 
  -5   2   5       45.70       56.11      0.96 o 
  -4   2   5       71.40       77.63      1.12 o 
  -3   2   5      494.64      479.46      4.07 o 
  -2   2   5      489.48      507.59      4.98 o 
  -1   2   5      592.41      634.35      5.15 o 
   0   2   5      787.91      778.88      5.77 o 
   1   2   5      235.19      208.28      2.26 o 
   2   2   5       71.18       65.55      0.98 o 
   3   2   5      117.53      115.78      1.42 o 
   4   2   5        1.15        0.96      0.27 o 
   5   2   5       56.97       53.59      1.26 o 
   6   2   5       10.08       11.16      0.70 o 
   7   2   5        0.00       -0.45      0.38 o 
   8   2   5        1.60        1.10      0.59 o 
 -11   3   5        0.28       -0.03      0.50 o 
 -10   3   5        4.09        4.08      0.69 o 
  -9   3   5        8.57        8.30      0.71 o 
  -8   3   5      178.53      165.92      2.49 o 
  -7   3   5        1.01        0.12      0.26 o 
  -6   3   5       43.36       46.90      0.97 o 
  -5   3   5      105.63      105.02      1.45 o 
  -4   3   5        2.18        2.32      0.27 o 
  -3   3   5       43.05       35.85      0.82 o 
  -2   3   5        1.33        0.49      0.26 o 
  -1   3   5       21.44       23.56      0.57 o 
   0   3   5        1.70        0.25      0.23 o 
   1   3   5       40.76       38.40      0.83 o 
   2   3   5       32.26       30.07      0.71 o 
   3   3   5       28.60       27.26      0.72 o 
   4   3   5        2.22        1.22      0.41 o 
   5   3   5        0.01        0.52      0.41 o 
   6   3   5        2.26        1.79      0.46 o 
   7   3   5        4.98        3.06      0.58 o 
 -11   4   5        0.85        0.77      0.71 o 
 -10   4   5        0.91        2.16      0.52 o 
  -9   4   5       40.06       40.44      1.53 o 
  -8   4   5      127.59      119.35      2.07 o 
  -7   4   5       16.05       14.67      0.82 o 
  -6   4   5        2.82        2.48      0.33 o 
  -5   4   5       18.94       18.35      0.81 o 
  -4   4   5       50.19       48.80      1.10 o 
  -3   4   5        3.43        4.06      0.36 o 
  -2   4   5        7.63       12.55      0.54 o 
  -1   4   5        5.38        5.91      0.36 o 
   0   4   5       10.75       10.18      0.48 o 
   1   4   5       42.90       43.38      0.93 o 
   2   4   5       59.03       60.32      1.29 o 
   3   4   5       33.91       33.42      1.31 o 
   4   4   5        0.23       -0.49      0.32 o 
   5   4   5        0.00       -0.19      0.60 o 
   6   4   5        2.48        2.84      0.57 o 
 -11   5   5        4.83        5.70      0.71 o 
 -10   5   5        2.74        1.89      0.52 o 
  -9   5   5        5.89        3.64      0.66 o 
  -8   5   5        0.22       -0.29      0.32 o 
  -7   5   5        2.44        2.22      0.99 o 
  -6   5   5        0.16        0.28      0.27 o 
  -5   5   5       71.10       64.52      1.22 o 
  -4   5   5       47.52       46.48      1.34 o 
  -3   5   5       28.86       28.61      0.83 o 
  -2   5   5        1.72        3.81      0.93 o 
  -1   5   5      245.04      242.92      3.33 o 
   0   5   5       70.48       67.16      1.60 o 
   1   5   5       22.06       26.15      0.98 o 
   2   5   5       26.31       27.47      1.00 o 
   3   5   5        1.03        0.81      0.43 o 
   4   5   5        3.53        2.65      0.66 o 
   5   5   5        5.04        5.31      0.68 o 
 -11   6   5        0.00        0.07      0.50 o 
 -10   6   5        8.12       10.85      0.95 o 
  -9   6   5        0.06       -0.20      0.42 o 
  -8   6   5       10.62        9.34      0.72 o 
  -7   6   5        3.17        3.41      0.66 o 
  -6   6   5      382.49      377.64      5.50 o 
  -5   6   5      333.77      321.74      4.08 o 
  -4   6   5      211.98      205.70      3.05 o 
  -3   6   5      420.49      408.05      5.23 o 
  -2   6   5       38.59       35.88      1.31 o 
  -1   6   5       26.46       27.96      1.15 o 
   0   6   5       20.53       19.26      1.01 o 
   1   6   5        4.65        4.49      0.63 o 
   2   6   5       46.08       47.68      1.49 o 
   3   6   5        0.66        0.29      0.44 o 
   4   6   5        0.18       -0.52      0.54 o 
 -10   7   5        0.87        0.67      1.19 o 
  -9   7   5       39.73       42.86      3.36 o 
  -8   7   5       89.95       88.40      2.42 o 
  -7   7   5       20.86       22.53      1.83 o 
  -6   7   5      109.46      106.92      2.64 o 
  -5   7   5       14.09       15.49      1.81 o 
  -4   7   5       33.74       30.57      1.20 o 
  -3   7   5       20.86       20.37      1.03 o 
  -2   7   5        1.19        0.75      0.49 o 
  -1   7   5        0.42        0.48      0.46 o 
   0   7   5       59.55       55.28      1.67 o 
   1   7   5       10.24        7.90      2.30 o 
   2   7   5        0.07        0.35      0.58 o 
   3   7   5        0.84        1.78      0.69 o 
 -10   8   5        2.05        2.64      0.87 o 
  -9   8   5       14.71       13.99      1.23 o 
  -8   8   5        1.67        0.21      0.66 o 
  -7   8   5        6.05        4.66      0.96 o 
  -6   8   5       86.99       90.36      5.37 o 
  -5   8   5        3.06        1.98      0.72 o 
  -4   8   5       10.91        9.71      1.17 o 
  -3   8   5        0.97        1.10      0.63 o 
  -2   8   5        0.00        0.76      0.60 o 
  -1   8   5        0.07        0.93      0.53 o 
   0   8   5        1.09        1.69      0.81 o 
   1   8   5        1.85        3.43      0.92 o 
  -8   9   5        4.82        6.20      1.01 o 
  -7   9   5       32.82       34.83      1.77 o 
  -6   9   5        3.87        4.26      0.88 o 
  -5   9   5        4.54        5.36      0.93 o 
  -4   9   5        2.03        1.52      0.88 o 
  -3   9   5        4.15        5.81      0.99 o 
  -2   9   5        0.48        0.33      0.73 o 
  -1   9   5       10.92       12.47      1.32 o 
   2 -12   6       14.37       16.85      1.31 o 
   3 -12   6       10.60       12.86      2.12 o 
   4 -12   6        0.16        1.13      0.83 o 
  -1 -11   6        0.00        0.09      0.45 o 
   0 -11   6       15.78       18.58      1.35 o 
   1 -11   6       11.13       11.18      1.76 o 
   2 -11   6       24.48       26.07      1.19 o 
   3 -11   6        0.01        0.63      0.49 o 
   4 -11   6       11.87       15.60      2.17 o 
   5 -11   6        9.16        9.54      1.21 o 
   6 -11   6        2.44        4.42      0.99 o 
   7 -11   6        5.34        6.27      1.21 o 
  -3 -10   6        0.13        0.12      0.43 o 
  -2 -10   6        5.49        5.76      0.65 o 
  -1 -10   6        0.03       -0.21      0.36 o 
   0 -10   6        0.94        0.35      0.44 o 
   1 -10   6        8.17        6.90      0.56 o 
   2 -10   6       11.09       12.73      0.72 o 
   3 -10   6        2.55        2.01      0.60 o 
   4 -10   6       43.72       48.55      1.73 o 
   5 -10   6        0.13       -0.37      0.57 o 
   6 -10   6        0.53       -0.01      0.71 o 
   7 -10   6        6.88        9.19      1.33 o 
   8 -10   6       15.34       17.94      2.14 o 
  -4  -9   6        4.70        3.98      0.73 o 
  -3  -9   6        0.20        0.36      0.41 o 
  -2  -9   6        0.04       -0.53      0.35 o 
  -1  -9   6        2.68        3.52      0.56 o 
   0  -9   6       10.30        9.43      0.61 o 
   1  -9   6       63.02       67.47      1.38 o 
   2  -9   6       37.47       40.72      1.65 o 
   3  -9   6      439.54      439.64      4.31 o 
   4  -9   6        4.95        6.49      0.74 o 
   5  -9   6       19.29       23.47      1.42 o 
   6  -9   6       22.70       21.89      1.26 o 
   7  -9   6       10.51       10.06      0.97 o 
   8  -9   6        0.10       -0.32      0.71 o 
   9  -9   6        0.88        1.13      0.67 o 
  -6  -8   6        1.76        1.79      0.53 o 
  -5  -8   6        0.44       -0.51      0.50 o 
  -4  -8   6       34.93       34.17      1.14 o 
  -3  -8   6       93.74       97.82      1.85 o 
  -2  -8   6      480.30      466.45      6.07 o 
  -1  -8   6        1.88        2.28      0.50 o 
   0  -8   6        0.95        1.28      0.80 o 
   1  -8   6     1350.39     1328.83     10.45 o 
   2  -8   6       22.04       21.80      1.05 o 
   3  -8   6      144.14      138.94      2.25 o 
   4  -8   6        5.38        4.18      0.52 o 
   5  -8   6        2.52        1.57      0.53 o 
   6  -8   6        0.15        0.09      0.60 o 
   7  -8   6       51.91       47.85      1.74 o 
   8  -8   6        9.66        8.47      0.93 o 
   9  -8   6        0.72        1.43      0.66 o 
  -7  -7   6        1.63        1.06      0.50 o 
  -6  -7   6        5.88        4.24      0.58 o 
  -5  -7   6       36.10       39.30      1.20 o 
  -4  -7   6      197.05      188.14      2.61 o 
  -3  -7   6        6.94        6.73      0.57 o 
  -2  -7   6       27.38       28.50      0.89 o 
  -1  -7   6      469.60      467.78      4.35 o 
   0  -7   6       25.44       23.14      0.73 o 
   1  -7   6       95.99       88.37      1.39 o 
   2  -7   6       15.00       15.09      1.08 o 
   3  -7   6       55.18       51.08      1.19 o 
   4  -7   6      112.74      112.93      1.67 o 
   5  -7   6      143.68      147.27      4.70 o 
   6  -7   6      260.65      238.93      4.02 o 
   7  -7   6        1.71        1.05      0.41 o 
   8  -7   6        0.00        0.05      0.40 o 
   9  -7   6        0.46       -0.09      0.41 o 
  10  -7   6        0.24        0.27      0.45 o 
  -7  -6   6        0.32       -0.03      0.41 o 
  -6  -6   6        6.28        5.81      0.60 o 
  -5  -6   6       56.00       53.48      1.29 o 
  -4  -6   6       46.37       43.75      0.96 o 
  -3  -6   6       76.36       75.95      1.20 o 
  -2  -6   6       47.22       44.67      0.82 o 
  -1  -6   6        1.65        1.82      0.23 o 
   0  -6   6        0.82        0.53      0.34 o 
   1  -6   6      158.12      146.78      2.04 o 
   2  -6   6        0.41        0.24      0.24 o 
   3  -6   6      165.68      166.12      1.98 o 
   4  -6   6       28.89       29.87      0.79 o 
   5  -6   6       23.51       21.70      0.83 o 
   6  -6   6      128.12      118.87      2.04 o 
   7  -6   6        7.52        7.01      0.62 o 
   8  -6   6        0.07        0.64      0.54 o 
   9  -6   6       44.50       43.50      2.01 o 
  10  -6   6        0.24        0.32      0.49 o 
  -8  -5   6        0.03       -0.38      0.37 o 
  -7  -5   6        0.00       -0.31      0.30 o 
  -6  -5   6        1.19        0.36      0.31 o 
  -5  -5   6      102.34       95.09      1.44 o 
  -4  -5   6        5.52        5.98      0.40 o 
  -3  -5   6        1.39        1.77      0.26 o 
  -2  -5   6        4.21        3.61      0.26 o 
  -1  -5   6      150.16      160.48      1.50 o 
   0  -5   6       17.21       19.64      0.64 o 
   1  -5   6        7.18        8.19      0.44 o 
   2  -5   6      165.24      154.88      2.10 o 
   3  -5   6      128.13      142.11      2.07 o 
   4  -5   6       17.17       15.56      0.59 o 
   5  -5   6      244.07      251.99      2.81 o 
   6  -5   6       25.85       24.36      0.90 o 
   7  -5   6        2.09        1.69      0.43 o 
   8  -5   6        5.73        7.79      0.71 o 
   9  -5   6       19.61       15.82      0.95 o 
  10  -5   6        0.08       -0.75      0.50 o 
  -9  -4   6        1.93        2.26      0.53 o 
  -8  -4   6        5.56        6.15      0.61 o 
  -7  -4   6      238.70      232.45      3.52 o 
  -6  -4   6       28.30       28.04      0.80 o 
  -5  -4   6       61.39       59.70      1.04 o 
  -4  -4   6        3.21        3.69      0.32 o 
  -3  -4   6       22.62       25.77      0.60 o 
  -2  -4   6       32.11       30.01      0.68 o 
  -1  -4   6       28.21       36.88      1.05 o 
   0  -4   6       47.93       44.77      1.08 o 
   1  -4   6      978.62     1058.15      9.44 o 
   2  -4   6      704.50      671.31      6.41 o 
   3  -4   6       13.30       12.75      0.58 o 
   4  -4   6       27.15       28.30      0.76 o 
   5  -4   6        4.09        5.30      0.37 o 
   6  -4   6        2.58        3.30      0.37 o 
   7  -4   6        1.65        1.07      0.34 o 
   8  -4   6        0.11       -0.15      0.45 o 
   9  -4   6        6.68        4.88      0.82 o 
  10  -4   6        7.95        8.82      1.07 o 
 -10  -3   6        0.71        0.99      0.58 o 
  -9  -3   6        2.39        0.33      0.54 o 
  -8  -3   6        1.92        1.03      0.39 o 
  -7  -3   6       30.81       30.85      0.95 o 
  -6  -3   6       99.79       95.54      1.55 o 
  -5  -3   6      159.80      153.92      1.95 o 
  -4  -3   6      258.11      243.04      1.99 o 
  -3  -3   6      193.08      187.54      1.59 o 
  -2  -3   6     1146.79     1229.85      9.25 o 
  -1  -3   6     2499.24     2716.06     22.70 o 
   0  -3   6      339.11      342.74      3.45 o 
   1  -3   6       31.60       28.73      0.65 o 
   2  -3   6      533.01      523.46      4.45 o 
   3  -3   6      444.95      442.45      4.01 o 
   4  -3   6        5.52        7.10      0.45 o 
   5  -3   6       29.05       31.40      0.74 o 
   6  -3   6       47.60       46.88      1.05 o 
   7  -3   6       30.02       29.91      0.92 o 
   8  -3   6        9.13       10.51      0.80 o 
   9  -3   6      131.29      137.76      3.41 o 
 -10  -2   6        6.30        6.54      0.68 o 
  -9  -2   6       20.51       18.08      0.87 o 
  -8  -2   6       40.51       41.26      1.13 o 
  -7  -2   6      599.11      584.80      5.34 o 
  -6  -2   6       45.01       46.82      1.03 o 
  -5  -2   6        7.27        8.76      0.44 o 
  -4  -2   6      118.75      121.85      1.33 o 
  -3  -2   6       79.76       90.07      1.20 o 
  -2  -2   6       30.84       35.73      0.74 o 
  -1  -2   6      785.63      799.10      9.24 o 
   0  -2   6      191.39      194.07      3.13 o 
   1  -2   6       93.93       99.73      1.24 o 
   2  -2   6       70.80       76.12      1.15 o 
   3  -2   6      122.10      113.98      1.58 o 
   4  -2   6      309.83      292.15      2.66 o 
   5  -2   6        3.98        3.79      0.36 o 
   6  -2   6       35.73       35.24      0.95 o 
   7  -2   6       36.31       37.29      1.05 o 
   8  -2   6        4.95        5.10      0.77 o 
   9  -2   6       10.82        9.78      1.32 o 
 -10  -1   6        0.00        0.09      0.42 o 
  -9  -1   6      103.41       92.98      1.74 o 
  -8  -1   6       52.80       48.64      1.18 o 
  -7  -1   6      128.05      128.16      1.84 o 
  -6  -1   6      164.08      156.12      1.94 o 
  -5  -1   6       46.52       40.23      0.72 o 
  -4  -1   6        2.11        2.75      0.27 o 
  -3  -1   6      575.39      579.56      4.70 o 
  -2  -1   6      656.82      669.12      6.16 o 
  -1  -1   6      371.57      357.20      4.81 o 
   0  -1   6      148.47      149.27      2.04 o 
   1  -1   6      131.07      125.62      1.52 o 
   2  -1   6        1.90        1.95      0.27 o 
   3  -1   6        0.33       -0.01      0.21 o 
   4  -1   6        0.58        1.00      0.25 o 
   5  -1   6       44.17       39.90      0.93 o 
   6  -1   6       65.46       61.44      1.27 o 
   7  -1   6        0.42       -0.07      0.41 o 
   8  -1   6        1.06       -0.12      0.47 o 
   9  -1   6       12.52       10.49      0.94 o 
 -11   0   6        0.13       -0.58      0.41 o 
 -10   0   6        0.25        0.12      0.39 o 
  -9   0   6        4.20        3.86      0.50 o 
  -8   0   6       69.77       70.01      1.46 o 
  -7   0   6        0.05        0.16      0.40 o 
  -6   0   6       43.18       42.33      0.79 o 
  -5   0   6        1.63        0.83      0.18 o 
  -4   0   6        8.33       14.42      0.39 o 
  -3   0   6      113.04      129.49      1.67 o 
  -2   0   6      183.03      196.17      2.25 o 
  -1   0   6       50.54       45.28      0.78 o 
   0   0   6      383.93      392.25      3.45 o 
   1   0   6       72.26       72.15      1.13 o 
   2   0   6       13.97       13.26      0.54 o 
   3   0   6        1.58        2.05      0.38 o 
   4   0   6      103.69      107.79      1.31 o 
   5   0   6        5.29        6.02      0.42 o 
   6   0   6        1.56        2.12      0.48 o 
   7   0   6       33.89       34.70      1.29 o 
   8   0   6        4.73        5.64      0.93 o 
 -11   1   6        0.10        0.07      0.49 o 
 -10   1   6       23.15       22.05      1.20 o 
  -9   1   6      158.91      158.10      2.23 o 
  -8   1   6        0.45       -0.20      0.32 o 
  -7   1   6      163.41      160.55      1.77 o 
  -6   1   6       57.49       55.11      0.88 o 
  -5   1   6      443.14      417.81      3.28 o 
  -4   1   6      301.54      311.71      3.29 o 
  -3   1   6      104.95      116.06      1.61 o 
  -2   1   6      755.87      824.35      8.70 o 
  -1   1   6      306.80      321.91      2.94 o 
   0   1   6       12.84       12.65      0.86 o 
   1   1   6      298.54      272.77      2.81 o 
   2   1   6      324.49      328.75      2.68 o 
   3   1   6       58.20       62.12      0.98 o 
   4   1   6        2.65        2.73      0.32 o 
   5   1   6        5.05        5.44      0.50 o 
   6   1   6       29.64       31.26      1.01 o 
   7   1   6        3.91        2.94      0.91 o 
   8   1   6        3.45        2.39      0.92 o 
 -11   2   6       12.70       13.69      0.99 o 
 -10   2   6       16.32       16.37      0.95 o 
  -9   2   6      129.10      142.43      2.42 o 
  -8   2   6        1.51        1.65      0.43 o 
  -7   2   6       15.75       15.89      0.64 o 
  -6   2   6        1.37        3.33      0.34 o 
  -5   2   6        3.39        2.62      0.25 o 
  -4   2   6      176.60      177.41      1.98 o 
  -3   2   6      166.46      179.07      1.98 o 
  -2   2   6       72.12       73.88      1.13 o 
  -1   2   6        1.84        2.82      0.25 o 
   0   2   6        1.36        3.17      0.29 o 
   1   2   6       54.14       57.30      1.00 o 
   2   2   6      243.02      239.33      2.23 o 
   3   2   6        9.25        8.02      0.45 o 
   4   2   6       14.27       15.37      0.67 o 
   5   2   6        4.94        3.98      0.50 o 
   6   2   6        0.06        0.28      0.39 o 
   7   2   6       38.31       39.31      1.26 o 
 -11   3   6        1.53        1.02      0.51 o 
 -10   3   6        5.73        6.82      0.70 o 
  -9   3   6       73.42       70.27      1.67 o 
  -8   3   6      171.48      171.90      2.59 o 
  -7   3   6        3.04        3.17      0.38 o 
  -6   3   6       66.02       66.42      1.27 o 
  -5   3   6        3.90        4.03      0.35 o 
  -4   3   6      110.26      123.11      1.63 o 
  -3   3   6      402.76      395.21      3.72 o 
  -2   3   6       28.45       30.60      0.64 o 
  -1   3   6       11.11       11.48      0.45 o 
   0   3   6      341.82      345.95      3.10 o 
   1   3   6        0.99        1.74      0.31 o 
   2   3   6      257.47      258.62      2.46 o 
   3   3   6        6.77        6.32      0.45 o 
   4   3   6       12.84       13.27      0.75 o 
   5   3   6        5.06        6.13      0.62 o 
   6   3   6        2.05        2.55      0.50 o 
 -11   4   6        0.62        0.00      0.75 o 
 -10   4   6       10.02        9.02      0.76 o 
  -9   4   6       70.52       65.52      1.60 o 
  -8   4   6        0.01       -0.47      0.32 o 
  -7   4   6        6.08        4.46      0.57 o 
  -6   4   6        0.05       -0.34      0.22 o 
  -5   4   6       15.05       14.73      0.60 o 
  -4   4   6       21.72       20.90      0.78 o 
  -3   4   6        0.35        0.58      0.53 o 
  -2   4   6       34.03       32.55      0.88 o 
  -1   4   6       87.76       89.55      1.53 o 
   0   4   6       56.18       52.94      1.48 o 
   1   4   6       79.35       82.12      1.50 o 
   2   4   6        9.88        8.02      0.49 o 
   3   4   6       49.50       45.76      1.45 o 
   4   4   6        7.60        7.12      0.67 o 
   5   4   6        1.00        1.00      0.58 o 
 -11   5   6        0.04       -0.26      0.45 o 
 -10   5   6        7.88        7.18      0.73 o 
  -9   5   6       18.85       19.72      0.95 o 
  -8   5   6       24.00       22.03      0.94 o 
  -7   5   6        0.10       -0.37      0.27 o 
  -6   5   6       14.34       14.89      0.67 o 
  -5   5   6        8.01        8.23      0.76 o 
  -4   5   6       15.36       14.71      0.66 o 
  -3   5   6      140.26      132.46      1.96 o 
  -2   5   6      326.42      326.19      4.91 o 
  -1   5   6      127.48      131.74      2.34 o 
   0   5   6       20.55       20.48      0.98 o 
   1   5   6      127.68      132.56      2.07 o 
   2   5   6        2.74        3.13      0.52 o 
   3   5   6        9.89       10.18      0.93 o 
   4   5   6        3.79        2.63      0.59 o 
 -11   6   6       12.49       13.76      0.97 o 
 -10   6   6       41.32       45.31      1.49 o 
  -9   6   6        0.41        0.01      0.55 o 
  -8   6   6        0.03        0.14      0.45 o 
  -7   6   6        3.69        3.20      0.64 o 
  -6   6   6       62.54       65.60      1.74 o 
  -5   6   6      118.38      122.24      3.02 o 
  -4   6   6      527.30      511.46      5.83 o 
  -3   6   6      117.22      112.15      2.83 o 
  -2   6   6       25.19       27.04      1.15 o 
  -1   6   6      218.30      209.96      3.27 o 
   0   6   6       57.54       62.62      1.72 o 
   1   6   6       16.69       19.09      1.36 o 
   2   6   6        1.20        2.69      0.65 o 
   3   6   6        0.36       -0.23      0.53 o 
 -10   7   6        6.05        7.61      1.15 o 
  -9   7   6       10.75       11.58      1.10 o 
  -8   7   6      175.91      167.87      4.97 o 
  -7   7   6        0.00        1.37      0.78 o 
  -6   7   6      415.11      420.02      5.33 o 
  -5   7   6       24.01       21.15      1.09 o 
  -4   7   6       27.24       24.37      1.13 o 
  -3   7   6        1.38        1.66      0.55 o 
  -2   7   6        6.76        6.64      1.12 o 
  -1   7   6        5.00        4.96      0.69 o 
   0   7   6       18.25       17.51      1.38 o 
   1   7   6        2.83        5.51      1.05 o 
   2   7   6        1.16        0.98      0.70 o 
  -9   8   6        0.52        1.57      0.75 o 
  -8   8   6       15.14       15.25      1.43 o 
  -7   8   6       13.47       13.78      1.18 o 
  -6   8   6       74.98       75.42      2.34 o 
  -5   8   6        2.98        2.37      0.95 o 
  -4   8   6        6.63        5.31      0.75 o 
  -3   8   6        5.62        3.63      0.87 o 
  -2   8   6       38.14       39.96      1.51 o 
  -1   8   6        0.14       -0.26      0.52 o 
   0   8   6        2.39        2.48      2.09 o 
  -7   9   6        4.46        7.96      1.07 o 
  -6   9   6        0.39        0.59      0.76 o 
  -5   9   6        0.17        0.93      0.72 o 
  -4   9   6        1.88        2.41      0.82 o 
  -3   9   6        1.88        3.65      2.42 o 
  -2   9   6        1.96        2.58      0.91 o 
  -1 -11   7       14.00       19.47      2.20 o 
   0 -11   7        2.20        4.30      0.78 o 
   1 -11   7        3.94        3.33      0.68 o 
   2 -11   7        0.17        0.77      0.98 o 
   3 -11   7        7.30        6.20      0.86 o 
   4 -11   7        1.64        1.23      0.57 o 
   5 -11   7        1.30        1.85      0.63 o 
   6 -11   7       13.27       14.88      1.95 o 
  -3 -10   7        1.06        1.05      0.48 o 
  -2 -10   7        1.14        0.75      0.64 o 
  -1 -10   7        1.21        1.65      0.46 o 
   0 -10   7        0.33        0.76      0.49 o 
   1 -10   7       14.89       17.05      1.17 o 
   2 -10   7        1.78        1.95      0.42 o 
   3 -10   7        9.33        7.78      0.64 o 
   4 -10   7        9.11        8.95      0.87 o 
   5 -10   7        8.17        9.81      0.94 o 
   6 -10   7       39.25       40.66      1.69 o 
   7 -10   7        8.75        7.67      0.98 o 
   8 -10   7       30.75       29.42      1.98 o 
  -4  -9   7        0.65        0.46      0.42 o 
  -3  -9   7        1.37        1.74      0.49 o 
  -2  -9   7       29.66       33.61      1.11 o 
  -1  -9   7        5.41        5.92      0.62 o 
   0  -9   7        1.64        1.33      0.42 o 
   1  -9   7      140.75      141.06      3.20 o 
   2  -9   7        5.79        7.04      0.62 o 
   3  -9   7        3.79        5.70      0.85 o 
   4  -9   7       11.54       11.57      1.08 o 
   5  -9   7       55.24       58.42      1.83 o 
   6  -9   7        0.05       -0.35      0.63 o 
   7  -9   7       10.38        8.09      0.92 o 
   8  -9   7        0.03       -0.11      0.56 o 
  -5  -8   7        0.47        1.74      0.47 o 
  -4  -8   7       51.71       45.56      1.28 o 
  -3  -8   7       12.58       15.04      0.82 o 
  -2  -8   7      161.56      160.23      2.29 o 
  -1  -8   7       31.59       28.63      1.02 o 
   0  -8   7       16.04       12.63      0.72 o 
   1  -8   7       23.00       25.99      0.95 o 
   2  -8   7        5.84        6.63      0.70 o 
   3  -8   7      197.01      190.79      3.30 o 
   4  -8   7       45.95       50.62      1.96 o 
   5  -8   7        7.93        7.71      0.99 o 
   6  -8   7        6.05        6.15      0.76 o 
   7  -8   7        8.07        6.58      0.84 o 
   8  -8   7        5.77        4.78      0.62 o 
   9  -8   7        4.76        4.89      0.65 o 
  -7  -7   7       38.77       46.32      1.39 o 
  -6  -7   7        1.86        1.84      0.48 o 
  -5  -7   7       93.91       83.59      1.87 o 
  -4  -7   7       89.04       86.02      1.65 o 
  -3  -7   7        4.38        7.87      0.59 o 
  -2  -7   7      244.72      227.93      2.67 o 
  -1  -7   7      103.36      106.76      1.45 o 
   0  -7   7       66.58       67.51      1.70 o 
   1  -7   7       60.78       64.27      1.65 o 
   2  -7   7       70.02       75.70      2.11 o 
   3  -7   7       77.88       73.93      2.69 o 
   4  -7   7        6.50        5.65      0.80 o 
   5  -7   7      253.71      247.26      3.39 o 
   6  -7   7        0.02       -0.54      0.40 o 
   7  -7   7        0.03       -0.57      0.38 o 
   8  -7   7        0.85        0.50      0.40 o 
   9  -7   7       18.62       21.04      1.08 o 
  -7  -6   7        8.93        6.00      0.63 o 
  -6  -6   7       11.43       13.93      0.67 o 
  -5  -6   7        0.06        0.01      0.41 o 
  -4  -6   7       47.89       45.54      0.97 o 
  -3  -6   7        3.96        4.54      0.38 o 
  -2  -6   7        5.49        5.42      0.33 o 
  -1  -6   7        0.05       -0.11      0.23 o 
   0  -6   7        0.12        0.34      0.30 o 
   1  -6   7       10.12        8.96      0.53 o 
   2  -6   7        0.17        0.17      0.26 o 
   3  -6   7        4.75        3.76      0.48 o 
   4  -6   7        0.72       -0.04      0.32 o 
   5  -6   7      314.04      312.46      3.35 o 
   6  -6   7        0.19        0.30      0.35 o 
   7  -6   7        0.14        0.14      0.35 o 
   8  -6   7       16.98       17.49      0.95 o 
   9  -6   7        5.32        4.43      0.77 o 
  -8  -5   7       10.37       12.54      0.81 o 
  -7  -5   7        4.64        6.63      0.61 o 
  -6  -5   7       15.15       11.59      0.61 o 
  -5  -5   7       22.56       22.59      0.70 o 
  -4  -5   7        7.10        8.48      0.50 o 
  -3  -5   7       47.51       48.01      0.78 o 
  -2  -5   7      115.84      112.32      1.22 o 
  -1  -5   7        0.16        0.22      0.18 o 
   0  -5   7       15.66       15.65      0.64 o 
   1  -5   7        1.50        1.53      0.27 o 
   2  -5   7       44.51       43.96      1.16 o 
   3  -5   7       14.23       14.30      0.97 o 
   4  -5   7       46.99       46.60      1.01 o 
   5  -5   7      116.82      118.44      1.78 o 
   6  -5   7        0.43        0.66      0.37 o 
   7  -5   7        1.75        1.17      0.42 o 
   8  -5   7       10.54       11.41      0.82 o 
   9  -5   7        0.10        0.09      0.47 o 
  -9  -4   7        5.28        6.83      0.82 o 
  -8  -4   7        7.29        4.86      0.67 o 
  -7  -4   7        4.35        3.99      0.50 o 
  -6  -4   7      119.68      120.27      1.86 o 
  -5  -4   7        1.93        1.54      0.30 o 
  -4  -4   7       17.18       17.50      0.65 o 
  -3  -4   7       94.03       89.39      1.03 o 
  -2  -4   7      208.60      210.95      2.24 o 
  -1  -4   7      226.38      239.07      3.28 o 
   0  -4   7        9.50       11.31      0.55 o 
   1  -4   7       16.65       17.77      0.57 o 
   2  -4   7      240.61      238.45      3.33 o 
   3  -4   7       46.75       52.54      2.38 o 
   4  -4   7        4.49        4.97      0.42 o 
   5  -4   7       34.09       32.05      0.91 o 
   6  -4   7       15.71       15.83      0.81 o 
   7  -4   7        0.07        0.35      0.39 o 
   8  -4   7        1.42        1.51      0.50 o 
   9  -4   7        6.60        7.38      1.01 o 
  -9  -3   7        0.01        0.00      0.38 o 
  -8  -3   7       19.50       17.76      0.82 o 
  -7  -3   7       65.27       65.78      1.37 o 
  -6  -3   7       17.35       19.05      0.92 o 
  -5  -3   7       24.64       24.32      0.75 o 
  -4  -3   7      304.38      320.56      3.50 o 
  -3  -3   7      190.91      191.68      2.36 o 
  -2  -3   7       11.14       12.26      0.75 o 
  -1  -3   7       11.35        9.46      0.35 o 
   0  -3   7       57.55       57.79      1.61 o 
   1  -3   7      141.83      143.83      1.85 o 
   2  -3   7       19.39       19.48      0.79 o 
   3  -3   7       16.93       15.90      0.59 o 
   4  -3   7       42.93       45.62      1.04 o 
   5  -3   7       50.78       48.97      1.16 o 
   6  -3   7       56.30       52.08      2.09 o 
   7  -3   7       12.13       11.87      0.93 o 
   8  -3   7        1.28        2.45      0.74 o 
   9  -3   7       54.98       62.76      2.71 o 
 -10  -2   7        0.20       -0.42      0.42 o 
  -9  -2   7       26.86       26.55      1.97 o 
  -8  -2   7        1.08        0.60      0.38 o 
  -7  -2   7      105.52      105.04      1.72 o 
  -6  -2   7      174.19      168.22      2.35 o 
  -5  -2   7     1096.40     1058.81      7.43 o 
  -4  -2   7       72.14       71.70      0.99 o 
  -3  -2   7       38.99       35.26      0.72 o 
  -2  -2   7       32.03       31.26      0.64 o 
  -1  -2   7       37.63       40.94      1.33 o 
   0  -2   7        8.08        8.06      1.02 o 
   1  -2   7        3.99        4.94      0.30 o 
   2  -2   7       86.60       82.69      1.41 o 
   3  -2   7        0.75        0.10      0.23 o 
   4  -2   7       14.34       15.40      0.71 o 
   5  -2   7        4.65        5.10      0.51 o 
   6  -2   7      361.53      360.04      4.49 o 
   7  -2   7       37.38       36.52      1.62 o 
   8  -2   7        5.92        8.91      1.29 o 
 -10  -1   7       36.20       39.38      1.30 o 
  -9  -1   7       10.85        9.33      0.66 o 
  -8  -1   7       11.05       11.89      0.74 o 
  -7  -1   7      726.36      707.12      6.12 o 
  -6  -1   7       16.09       16.58      0.56 o 
  -5  -1   7       27.32       27.72      0.63 o 
  -4  -1   7        4.44        5.24      0.29 o 
  -3  -1   7        6.43        4.62      0.32 o 
  -2  -1   7       32.27       27.25      1.07 o 
  -1  -1   7      352.32      361.20      5.08 o 
   0  -1   7      177.37      170.46      1.78 o 
   1  -1   7        0.00        0.01      0.17 o 
   2  -1   7       84.30       84.24      1.34 o 
   3  -1   7       13.83       14.96      0.84 o 
   4  -1   7       84.26       80.66      1.49 o 
   5  -1   7       24.06       26.20      0.95 o 
   6  -1   7        1.85        1.61      0.46 o 
   7  -1   7       18.68       17.64      1.33 o 
   8  -1   7        0.21        1.42      0.71 o 
 -11   0   7        5.49        3.83      0.73 o 
 -10   0   7        0.52        0.56      0.41 o 
  -9   0   7       19.64       20.12      1.21 o 
  -8   0   7        0.12        0.44      0.32 o 
  -7   0   7       59.37       58.29      1.02 o 
  -6   0   7      103.28       97.15      1.26 o 
  -5   0   7       47.82       47.42      0.79 o 
  -4   0   7       31.58       32.98      0.73 o 
  -3   0   7      172.97      171.49      2.11 o 
  -2   0   7      130.28      125.75      2.54 o 
  -1   0   7       81.89       75.92      1.15 o 
   0   0   7        0.23        1.13      0.21 o 
   1   0   7       15.96       16.57      0.97 o 
   2   0   7      105.51      108.84      1.64 o 
   3   0   7        9.48        8.42      0.85 o 
   4   0   7        0.10       -0.04      0.45 o 
   5   0   7        4.62        4.55      0.51 o 
   6   0   7        0.14       -0.05      0.49 o 
   7   0   7        0.18        0.23      0.62 o 
   8   0   7        0.10       -0.08      0.62 o 
 -11   1   7        2.51        3.54      0.69 o 
 -10   1   7        1.05       -0.33      0.43 o 
  -9   1   7        0.12        0.15      0.45 o 
  -8   1   7       20.72       18.45      0.86 o 
  -7   1   7       97.20       96.45      1.32 o 
  -6   1   7       34.52       33.58      0.71 o 
  -5   1   7       68.37       59.50      0.88 o 
  -4   1   7        0.61        0.95      0.19 o 
  -3   1   7       74.13       77.56      1.28 o 
  -2   1   7      259.42      253.81      2.91 o 
  -1   1   7       65.05       74.65      1.12 o 
   0   1   7       10.92       13.29      0.52 o 
   1   1   7        0.01       -0.03      0.17 o 
   2   1   7       40.57       42.12      0.79 o 
   3   1   7      113.21      115.45      1.44 o 
   4   1   7       22.94       24.14      0.68 o 
   5   1   7        2.52        1.57      0.47 o 
   6   1   7        0.81        0.88      0.65 o 
   7   1   7        3.23        5.50      0.98 o 
 -11   2   7        1.24        1.67      0.56 o 
 -10   2   7       90.00       93.87      2.06 o 
  -9   2   7        0.40       -0.09      0.44 o 
  -8   2   7       64.50       66.78      1.32 o 
  -7   2   7       54.35       54.10      1.12 o 
  -6   2   7      215.05      215.03      2.43 o 
  -5   2   7        3.54        4.34      0.36 o 
  -4   2   7        1.58        1.14      0.25 o 
  -3   2   7       49.24       54.66      0.98 o 
  -2   2   7       39.31       37.30      0.82 o 
  -1   2   7       18.95       16.27      0.53 o 
   0   2   7       48.26       51.98      0.93 o 
   1   2   7      120.46      120.15      1.58 o 
   2   2   7       12.59       14.51      0.55 o 
   3   2   7       36.03       39.40      0.93 o 
   4   2   7        4.76        3.21      0.58 o 
   5   2   7        1.44        1.17      0.41 o 
   6   2   7        0.11       -0.43      0.47 o 
 -11   3   7        1.32        2.23      0.61 o 
 -10   3   7       22.53       17.94      0.99 o 
  -9   3   7       23.12       21.06      1.18 o 
  -8   3   7       69.19       68.08      1.36 o 
  -7   3   7        2.11        1.33      0.34 o 
  -6   3   7        0.92        0.28      0.29 o 
  -5   3   7        0.79        0.83      0.27 o 
  -4   3   7       34.08       35.14      0.85 o 
  -3   3   7      145.71      130.38      1.77 o 
  -2   3   7       16.27       14.83      0.72 o 
  -1   3   7       10.77       10.83      0.47 o 
   0   3   7        4.51        6.57      0.49 o 
   1   3   7       36.76       33.44      0.87 o 
   2   3   7       35.34       33.09      0.83 o 
   3   3   7       59.52       54.00      1.08 o 
   4   3   7       59.83       56.38      1.67 o 
   5   3   7        5.14        5.47      0.62 o 
   6   3   7        1.10        0.37      0.48 o 
 -11   4   7        3.45        4.37      0.69 o 
 -10   4   7       15.34       13.62      0.88 o 
  -9   4   7        0.01       -0.34      0.37 o 
  -8   4   7        0.06       -0.42      0.29 o 
  -7   4   7       20.83       18.08      0.73 o 
  -6   4   7        0.76        0.57      0.31 o 
  -5   4   7       19.68       21.73      0.75 o 
  -4   4   7       96.35       85.62      1.46 o 
  -3   4   7      115.89      118.32      2.09 o 
  -2   4   7       88.07       84.91      1.51 o 
  -1   4   7      203.45      194.63      2.53 o 
   0   4   7        5.43        4.75      0.44 o 
   1   4   7       87.33       88.90      1.49 o 
   2   4   7        3.56        3.03      0.40 o 
   3   4   7        5.76        4.75      0.54 o 
   4   4   7        0.00        0.70      0.44 o 
   5   4   7        1.30        1.10      0.52 o 
 -11   5   7        2.06        1.54      0.53 o 
 -10   5   7        0.08        0.17      0.46 o 
  -9   5   7        9.91        9.76      0.77 o 
  -8   5   7       16.78       16.94      0.84 o 
  -7   5   7        0.07        0.33      0.30 o 
  -6   5   7       25.64       22.71      0.83 o 
  -5   5   7        0.12        0.39      0.32 o 
  -4   5   7       73.50       65.76      1.81 o 
  -3   5   7        2.30        2.50      0.55 o 
  -2   5   7        0.75        0.55      0.44 o 
  -1   5   7      218.25      212.04      3.21 o 
   0   5   7       20.41       19.20      1.01 o 
   1   5   7        3.00        3.89      0.83 o 
   2   5   7        8.66        7.50      0.68 o 
   3   5   7        1.32        0.31      0.57 o 
   4   5   7        0.15        0.45      0.48 o 
 -10   6   7        9.37        7.68      0.79 o 
  -9   6   7        4.85        6.74      1.25 o 
  -8   6   7       30.88       31.44      1.43 o 
  -7   6   7       15.65       15.74      0.90 o 
  -6   6   7       64.29       63.56      1.65 o 
  -5   6   7        0.63        0.64      0.46 o 
  -4   6   7        0.26        0.91      0.49 o 
  -3   6   7       28.89       30.92      1.19 o 
  -2   6   7        0.00       -0.24      0.42 o 
  -1   6   7        4.39        3.75      0.61 o 
   0   6   7       20.17       18.66      1.06 o 
   1   6   7        9.35        8.44      1.24 o 
   2   6   7        0.39        0.44      0.58 o 
  -9   7   7       30.81       36.27      1.72 o 
  -8   7   7        0.51        0.07      0.60 o 
  -7   7   7        0.00        0.60      1.96 o 
  -6   7   7        0.22        0.82      0.54 o 
  -5   7   7        7.40        6.91      1.01 o 
  -4   7   7       27.78       22.90      1.11 o 
  -3   7   7       24.63       26.27      1.21 o 
  -2   7   7       11.22       12.33      0.92 o 
  -1   7   7       26.33       28.21      1.30 o 
   0   7   7        5.82        6.50      0.83 o 
   1   7   7        0.04        0.17      0.75 o 
  -8   8   7        5.35        5.12      0.94 o 
  -7   8   7        0.21        0.85      0.77 o 
  -6   8   7       10.42       10.53      1.10 o 
  -5   8   7        1.47        2.17      0.64 o 
  -4   8   7        1.17       -0.03      0.52 o 
  -3   8   7        0.68        1.12      0.60 o 
  -2   8   7        9.81       11.27      0.98 o 
  -1   8   7        3.87        5.48      0.84 o 
   0 -11   8        1.14        1.55      0.89 o 
   1 -11   8        4.38        5.18      1.14 o 
   2 -11   8        0.87        2.20      0.67 o 
   3 -11   8        6.11        6.08      1.39 o 
   4 -11   8       23.25       30.93      2.40 o 
   5 -11   8        4.14        2.53      1.12 o 
   6 -11   8        0.65       -0.91      0.75 o 
  -3 -10   8        0.30        0.32      0.94 o 
  -2 -10   8        2.06        1.65      0.92 o 
  -1 -10   8        5.96        6.82      1.24 o 
   0 -10   8       24.57       23.67      1.76 o 
   1 -10   8       15.97       17.45      1.15 o 
   2 -10   8        2.60        4.86      1.63 o 
   3 -10   8       62.34       59.59      2.38 o 
   4 -10   8        1.19        3.06      1.08 o 
   5 -10   8       13.45       15.25      1.79 o 
   6 -10   8        9.80        8.89      1.59 o 
   7 -10   8       30.33       31.38      2.59 o 
  -4  -9   8        4.64        4.51      1.23 o 
  -3  -9   8        2.31        2.09      0.88 o 
  -2  -9   8        1.24        0.67      0.74 o 
  -1  -9   8       19.34       22.84      1.76 o 
   0  -9   8      123.02      123.71      3.10 o 
   1  -9   8        0.18       -0.16      0.42 o 
   2  -9   8        1.21        0.67      0.49 o 
   3  -9   8      209.40      205.00      5.83 o 
   4  -9   8       21.75       18.21      1.88 o 
   5  -9   8        0.07        1.69      1.01 o 
   6  -9   8       84.67       80.55      3.83 o 
   7  -9   8       18.06       14.95      1.94 o 
   8  -9   8       14.20       11.50      1.81 o 
  -5  -8   8        2.62        2.39      0.65 o 
  -4  -8   8       85.28       79.49      3.36 o 
  -3  -8   8        3.84        5.06      1.13 o 
  -2  -8   8      313.85      298.62      6.72 o 
  -1  -8   8        2.71        3.09      0.62 o 
   0  -8   8       34.79       34.95      1.43 o 
   1  -8   8      199.29      199.97      3.62 o 
   2  -8   8       72.14       75.40      3.20 o 
   3  -8   8        0.11        0.89      0.77 o 
   4  -8   8       14.24       13.67      1.58 o 
   5  -8   8       85.23       91.37      3.80 o 
   6  -8   8        0.01        0.99      0.95 o 
   7  -8   8        1.63        1.25      1.03 o 
   8  -8   8        0.52        0.00      0.88 o 
  -6  -7   8       40.22       44.76      1.45 o 
  -5  -7   8        0.04       -0.56      0.42 o 
  -4  -7   8      101.18       92.65      2.33 o 
  -3  -7   8       34.01       33.33      2.01 o 
  -2  -7   8        4.53        5.23      0.99 o 
  -1  -7   8        4.82        7.46      0.75 o 
   0  -7   8       10.69       10.19      0.83 o 
   1  -7   8       91.06       84.96      3.17 o 
   2  -7   8       94.65       91.70      3.10 o 
   3  -7   8        5.89        6.23      1.81 o 
   4  -7   8        8.56        7.54      0.93 o 
   5  -7   8        1.28        0.94      0.68 o 
   6  -7   8        6.43        2.55      1.07 o 
   7  -7   8       24.62       24.10      1.49 o 
   8  -7   8       10.37        9.63      1.05 o 
  -7  -6   8       13.04       16.95      1.01 o 
  -6  -6   8        3.62        4.99      0.54 o 
  -5  -6   8      110.45      112.38      1.79 o 
  -4  -6   8       52.71       52.95      1.34 o 
  -3  -6   8       16.55       12.97      0.89 o 
  -2  -6   8        4.13        3.69      0.51 o 
  -1  -6   8        8.12        7.34      0.57 o 
   0  -6   8       31.94       33.46      1.42 o 
   1  -6   8        3.62        4.50      0.68 o 
   2  -6   8      175.02      181.34      3.52 o 
   3  -6   8        4.49        6.79      0.85 o 
   4  -6   8      541.58      532.23      7.66 o 
   5  -6   8       37.22       37.22      1.28 o 
   6  -6   8        2.57        3.90      1.13 o 
   7  -6   8        2.35        2.01      0.63 o 
   8  -6   8        2.20        2.83      0.73 o 
   9  -6   8        1.37        3.44      0.79 o 
  -8  -5   8        1.78        1.08      0.85 o 
  -7  -5   8        0.77       -0.53      0.35 o 
  -6  -5   8        2.87        1.82      0.47 o 
  -5  -5   8       35.51       31.72      0.90 o 
  -4  -5   8        0.94        1.61      0.49 o 
  -3  -5   8       36.38       34.02      1.02 o 
  -2  -5   8        2.48        1.78      0.37 o 
  -1  -5   8       21.29       21.68      1.05 o 
   0  -5   8       24.55       23.42      1.70 o 
   1  -5   8       24.54       28.55      1.83 o 
   2  -5   8        0.74        0.58      0.44 o 
   3  -5   8      152.91      149.69      3.23 o 
   4  -5   8       82.44       71.84      1.71 o 
   5  -5   8       42.38       37.25      1.29 o 
   6  -5   8        3.75        4.40      0.64 o 
   7  -5   8        3.34        4.05      0.75 o 
   8  -5   8        0.01        0.48      0.58 o 
   9  -5   8        0.10       -0.45      0.57 o 
  -9  -4   8        0.27        0.76      0.53 o 
  -8  -4   8        0.86        0.71      0.70 o 
  -7  -4   8       50.98       43.33      1.53 o 
  -6  -4   8       12.53       10.91      0.73 o 
  -5  -4   8       82.72       77.05      1.94 o 
  -4  -4   8      208.97      213.13      2.85 o 
  -3  -4   8       14.57       15.78      0.71 o 
  -2  -4   8       88.01       84.30      2.00 o 
  -1  -4   8       69.91       72.04      1.88 o 
   0  -4   8       86.93       99.26      2.32 o 
   1  -4   8       30.00       32.19      2.84 o 
   2  -4   8        0.59        0.32      0.40 o 
   3  -4   8      150.00      146.00      2.44 o 
   4  -4   8        7.52        5.77      0.62 o 
   5  -4   8        1.42        1.98      0.50 o 
   6  -4   8       10.83       11.79      0.88 o 
   7  -4   8        1.07        0.97      0.69 o 
   8  -4   8        0.05       -0.54      0.81 o 
  -9  -3   8        4.98        7.97      0.79 o 
  -8  -3   8       17.62       16.46      0.92 o 
  -7  -3   8        0.07        0.60      0.42 o 
  -6  -3   8      547.52      540.35      7.24 o 
  -5  -3   8      359.52      358.34      4.07 o 
  -4  -3   8      180.61      177.75      2.98 o 
  -3  -3   8       74.03       81.33      1.56 o 
  -2  -3   8      433.12      448.45      6.05 o 
  -1  -3   8       24.41       25.01      1.11 o 
   0  -3   8      374.63      393.13      9.57 o 
   1  -3   8        1.53        1.65      0.54 o 
   2  -3   8       37.15       39.59      1.84 o 
   3  -3   8       60.29       58.69      1.49 o 
   4  -3   8       54.27       49.54      1.43 o 
   5  -3   8        0.01        0.50      0.41 o 
   6  -3   8       89.24       95.26      3.75 o 
   7  -3   8        4.30        4.43      0.80 o 
   8  -3   8       20.80       20.49      2.11 o 
 -10  -2   8        2.99        2.35      0.64 o 
  -9  -2   8        0.03        0.31      0.43 o 
  -8  -2   8       23.84       25.16      1.14 o 
  -7  -2   8      181.55      174.87      2.30 o 
  -6  -2   8      141.71      137.19      2.19 o 
  -5  -2   8        4.55        5.12      0.49 o 
  -4  -2   8        1.94        1.99      0.38 o 
  -3  -2   8        2.88        5.05      0.45 o 
  -2  -2   8       53.69       61.19      1.78 o 
  -1  -2   8      443.17      454.59      7.61 o 
   0  -2   8       10.36        9.71      0.79 o 
   1  -2   8       16.55       15.16      0.73 o 
   2  -2   8      136.88      138.86      2.32 o 
   3  -2   8       12.98       16.76      1.06 o 
   4  -2   8      153.11      152.66      3.18 o 
   5  -2   8       25.16       22.81      1.69 o 
   6  -2   8       14.97       14.41      1.14 o 
   7  -2   8        0.45        0.18      0.79 o 
   8  -2   8        3.01        4.72      1.32 o 
 -10  -1   8        0.90        0.92      0.53 o 
  -9  -1   8        6.94        6.31      0.70 o 
  -8  -1   8        1.94        1.10      0.45 o 
  -7  -1   8      177.37      176.06      2.69 o 
  -6  -1   8       79.94       82.69      1.52 o 
  -5  -1   8      127.04      124.21      1.66 o 
  -4  -1   8        0.36        0.02      0.25 o 
  -3  -1   8       26.91       25.14      1.11 o 
  -2  -1   8      220.18      229.11      5.24 o 
  -1  -1   8        0.06        0.27      0.68 o 
   0  -1   8      385.37      397.77      4.49 o 
   1  -1   8       12.76       13.17      0.70 o 
   2  -1   8        7.98        8.90      0.66 o 
   3  -1   8       27.22       28.60      1.16 o 
   4  -1   8        5.61        7.09      1.07 o 
   5  -1   8        0.05       -0.45      0.37 o 
   6  -1   8        7.66        6.17      0.89 o 
   7  -1   8       14.50       11.89      1.74 o 
 -10   0   8        9.51       10.63      1.05 o 
  -9   0   8       20.18       17.02      0.92 o 
  -8   0   8        5.28        5.06      0.48 o 
  -7   0   8      251.78      254.11      2.50 o 
  -6   0   8       93.13       94.37      1.27 o 
  -5   0   8        1.89        1.34      0.28 o 
  -4   0   8       11.99       12.31      0.50 o 
  -3   0   8       51.41       47.76      1.57 o 
  -2   0   8       49.07       50.02      1.61 o 
  -1   0   8        4.68        4.39      0.63 o 
   0   0   8       45.66       47.32      1.21 o 
   1   0   8       15.47       14.71      0.82 o 
   2   0   8        0.05       -0.43      0.34 o 
   3   0   8        4.62        5.16      0.60 o 
   4   0   8        3.46        2.90      0.55 o 
   5   0   8        0.31       -0.27      0.54 o 
   6   0   8        3.35        2.89      1.05 o 
   7   0   8        0.04        0.98      1.02 o 
 -11   1   8        1.90        2.95      0.80 o 
 -10   1   8       31.84       34.59      1.62 o 
  -9   1   8        5.52        5.13      0.61 o 
  -8   1   8       12.74       12.77      0.65 o 
  -7   1   8      272.73      266.46      2.93 o 
  -6   1   8       37.94       38.38      0.90 o 
  -5   1   8       28.35       26.57      0.61 o 
  -4   1   8       10.01       10.96      0.61 o 
  -3   1   8       32.23       37.22      1.42 o 
  -2   1   8       46.93       47.65      1.62 o 
  -1   1   8       22.33       17.96      0.76 o 
   0   1   8        0.48        0.55      0.38 o 
   1   1   8       11.17       11.29      0.71 o 
   2   1   8        4.87        6.06      0.91 o 
   3   1   8        0.28        0.88      0.44 o 
   4   1   8        9.98       10.92      0.83 o 
   5   1   8        6.85        5.52      1.25 o 
   6   1   8        0.25       -0.40      0.90 o 
 -11   2   8        0.02        0.97      0.65 o 
 -10   2   8        3.28        3.83      0.94 o 
  -9   2   8        1.22        0.82      0.53 o 
  -8   2   8        0.83        0.54      0.33 o 
  -7   2   8       73.44       65.14      1.27 o 
  -6   2   8       33.27       34.04      0.88 o 
  -5   2   8       24.45       26.80      1.00 o 
  -4   2   8       26.76       32.07      0.79 o 
  -3   2   8        0.13        0.65      0.30 o 
  -2   2   8        0.02        0.03      0.21 o 
  -1   2   8       16.93       16.55      0.61 o 
   0   2   8       25.02       25.35      0.79 o 
   1   2   8       77.65       85.54      1.64 o 
   2   2   8      270.80      263.38      3.17 o 
   3   2   8       18.40       15.47      0.95 o 
   4   2   8       13.74       15.30      1.31 o 
   5   2   8        9.82        8.67      1.55 o 
   6   2   8        3.87        6.56      1.56 o 
 -11   3   8        7.25       10.08      1.09 o 
 -10   3   8       21.66       24.96      1.45 o 
  -9   3   8        4.90        4.21      0.53 o 
  -8   3   8        1.40        1.44      0.37 o 
  -7   3   8      104.06       94.49      1.60 o 
  -6   3   8        0.54        0.18      0.27 o 
  -5   3   8       48.73       47.28      1.04 o 
  -4   3   8       51.02       44.57      1.30 o 
  -3   3   8        0.02        0.50      0.26 o 
  -2   3   8       54.38       57.40      1.18 o 
  -1   3   8      100.85      100.14      1.42 o 
   0   3   8       82.44       84.61      1.36 o 
   1   3   8       67.79       73.91      1.51 o 
   2   3   8       24.71       22.09      0.92 o 
   3   3   8        9.77       15.09      1.19 o 
   4   3   8        0.58        1.25      0.92 o 
   5   3   8        1.82        1.76      1.15 o 
 -10   4   8        5.52        5.70      1.23 o 
  -9   4   8       23.01       21.44      0.89 o 
  -8   4   8       53.26       45.36      1.17 o 
  -7   4   8        6.98        5.27      0.50 o 
  -6   4   8        1.56        0.42      0.33 o 
  -5   4   8       62.22       56.01      1.21 o 
  -4   4   8       59.80       61.20      1.74 o 
  -3   4   8      333.72      333.25      3.60 o 
  -2   4   8        8.18        7.90      0.63 o 
  -1   4   8       66.90       65.53      1.90 o 
   0   4   8       10.68       11.39      0.72 o 
   1   4   8      100.33      101.51      1.88 o 
   2   4   8        1.69        2.66      0.54 o 
   3   4   8      101.73      102.92      5.94 o 
   4   4   8        4.88        3.03      1.26 o 
 -10   5   8        6.70        5.24      0.90 o 
  -9   5   8        0.52       -0.57      0.42 o 
  -8   5   8       10.98        9.75      0.67 o 
  -7   5   8        2.17        2.12      0.44 o 
  -6   5   8       17.68       16.32      0.77 o 
  -5   5   8       20.04       17.05      0.77 o 
  -4   5   8       21.04       21.58      0.86 o 
  -3   5   8       64.16       62.94      1.59 o 
  -2   5   8       11.05       11.39      0.79 o 
  -1   5   8        7.60        7.88      0.73 o 
   0   5   8        1.53        1.88      0.54 o 
   1   5   8       57.27       52.14      1.65 o 
   2   5   8        4.21        2.26      0.76 o 
   3   5   8        0.00       -0.24      0.85 o 
  -9   6   8       15.79       11.82      1.63 o 
  -8   6   8        2.63        3.51      0.75 o 
  -7   6   8        7.85       10.49      0.81 o 
  -6   6   8      116.95      117.89      2.33 o 
  -5   6   8        0.40        0.30      0.55 o 
  -4   6   8        6.27        7.38      0.72 o 
  -3   6   8        4.68        2.98      0.56 o 
  -2   6   8        1.50        3.48      0.62 o 
  -1   6   8        0.24        0.67      0.49 o 
   0   6   8        3.74        2.27      1.77 o 
   1   6   8        0.13        0.39      0.70 o 
  -8   7   8       11.34       10.35      1.75 o 
  -7   7   8        0.27        0.65      0.57 o 
  -6   7   8        1.77        1.83      0.58 o 
  -5   7   8       12.52       13.18      1.34 o 
  -4   7   8        0.30        0.46      0.53 o 
  -3   7   8       10.75       11.00      1.22 o 
  -2   7   8        9.39       10.82      1.21 o 
  -1   7   8        0.33       -0.46      0.68 o 
  -6   8   8        8.59        9.38      1.27 o 
  -5   8   8       79.70       91.37      3.04 o 
  -4   8   8        4.49        7.24      1.17 o 
  -3   8   8        4.97        5.05      2.28 o 
   0 -11   9       13.15       14.71      1.69 o 
   1 -11   9        0.00        0.50      0.80 o 
   2 -11   9        0.17        0.33      0.56 o 
   3 -11   9        8.96        9.13      1.00 o 
   4 -11   9        4.26        3.77      1.22 o 
   5 -11   9        0.15        0.40      0.93 o 
  -2 -10   9       31.20       29.22      2.20 o 
  -1 -10   9        0.65       -0.44      0.77 o 
   0 -10   9        3.13        2.87      0.95 o 
   1 -10   9        0.83        1.46      0.58 o 
   2 -10   9       20.34       17.96      1.22 o 
   3 -10   9        5.24        8.18      1.46 o 
   4 -10   9       12.53       12.73      1.69 o 
   5 -10   9        1.20        0.72      0.88 o 
   6 -10   9        1.59        1.78      1.03 o 
  -4  -9   9        2.76        2.43      1.10 o 
  -3  -9   9        0.48        0.17      0.80 o 
  -2  -9   9       10.77       11.76      1.50 o 
  -1  -9   9        1.07        0.87      0.77 o 
   0  -9   9       16.83       19.46      1.17 o 
   1  -9   9        0.04        0.79      0.61 o 
   2  -9   9        7.93        9.74      1.43 o 
   3  -9   9       11.10       14.93      1.72 o 
   4  -9   9        3.48        3.32      1.09 o 
   5  -9   9        4.07        2.62      1.10 o 
   6  -9   9        8.10        6.18      1.50 o 
   7  -9   9       34.22       33.20      2.77 o 
  -5  -8   9       23.56       33.99      2.35 o 
  -4  -8   9        0.78        0.08      0.73 o 
  -3  -8   9        1.42        0.55      0.81 o 
  -2  -8   9       60.01       59.28      2.68 o 
  -1  -8   9        0.37        1.05      0.54 o 
   0  -8   9       52.53       51.51      1.75 o 
   1  -8   9        3.93        5.25      1.08 o 
   2  -8   9       21.95       19.89      1.75 o 
   3  -8   9      127.29      132.33      4.60 o 
   4  -8   9        4.83        4.19      1.13 o 
   5  -8   9        1.97        2.03      1.04 o 
   6  -8   9        0.63        2.31      1.12 o 
   7  -8   9       67.13       64.11      3.49 o 
   8  -8   9        6.65        6.16      1.55 o 
  -6  -7   9        0.19        0.78      0.83 o 
  -5  -7   9        7.86        5.48      1.24 o 
  -4  -7   9       18.79       23.07      1.84 o 
  -3  -7   9       22.87       17.20      1.58 o 
  -2  -7   9       46.88       44.11      2.20 o 
  -1  -7   9       21.56       21.28      1.15 o 
   0  -7   9      146.65      142.21      3.05 o 
   1  -7   9       30.78       30.72      1.47 o 
   2  -7   9       23.89       21.30      1.29 o 
   3  -7   9       38.03       40.86      1.75 o 
   4  -7   9       15.86       14.30      1.71 o 
   5  -7   9        0.86        1.07      0.95 o 
   6  -7   9       47.60       44.43      2.01 o 
   7  -7   9        9.61        8.52      0.99 o 
   8  -7   9        3.27        2.91      0.88 o 
  -7  -6   9        2.88        3.72      1.39 o 
  -6  -6   9        1.23        1.64      0.59 o 
  -5  -6   9        1.54        3.43      0.68 o 
  -4  -6   9       19.05       21.26      1.18 o 
  -3  -6   9       22.45       21.66      1.17 o 
  -2  -6   9        3.89        2.49      0.45 o 
  -1  -6   9        5.17        6.24      0.57 o 
   0  -6   9       31.59       34.34      1.47 o 
   1  -6   9        8.51        7.84      0.85 o 
   2  -6   9       36.48       32.81      1.54 o 
   3  -6   9       89.60       84.24      2.50 o 
   4  -6   9      104.97      104.86      2.89 o 
   5  -6   9        1.24        1.01      0.51 o 
   6  -6   9        0.22        0.00      0.44 o 
   7  -6   9       13.12       14.03      1.16 o 
   8  -6   9        0.17       -0.22      0.55 o 
  -8  -5   9        4.23        4.93      0.70 o 
  -7  -5   9        4.45        4.35      0.85 o 
  -6  -5   9        0.71        0.24      0.49 o 
  -5  -5   9       15.42       19.33      1.15 o 
  -4  -5   9        1.90        2.44      0.59 o 
  -3  -5   9       22.33       22.80      0.91 o 
  -2  -5   9        9.80        8.37      0.62 o 
  -1  -5   9      176.08      183.07      3.43 o 
   0  -5   9       63.41       64.20      1.95 o 
   1  -5   9        3.97        4.06      1.05 o 
   2  -5   9       16.25       16.63      1.16 o 
   3  -5   9        1.86        1.58      0.74 o 
   4  -5   9        8.62       10.13      0.81 o 
   5  -5   9       40.46       40.56      1.61 o 
   6  -5   9       22.05       25.43      1.19 o 
   7  -5   9        7.73        5.33      1.61 o 
   8  -5   9        2.08        1.68      0.69 o 
  -8  -4   9        1.45        0.81      0.56 o 
  -7  -4   9        0.54        0.62      0.50 o 
  -6  -4   9        5.59        8.09      0.87 o 
  -5  -4   9      379.48      369.98      5.51 o 
  -4  -4   9       46.61       49.26      1.30 o 
  -3  -4   9      109.56      105.86      2.23 o 
  -2  -4   9       10.34        9.84      1.04 o 
  -1  -4   9      141.24      134.16      3.45 o 
   0  -4   9        8.05        7.96      0.80 o 
   1  -4   9      152.63      160.72      3.35 o 
   2  -4   9       58.79       57.15      2.15 o 
   3  -4   9       12.79       10.66      0.77 o 
   4  -4   9       25.57       25.85      1.10 o 
   5  -4   9       28.99       28.94      1.24 o 
   6  -4   9        0.15        0.21      0.56 o 
   7  -4   9        6.75        5.17      0.86 o 
   8  -4   9       13.48       14.62      1.30 o 
  -9  -3   9        5.57        7.03      0.78 o 
  -8  -3   9        2.25        3.91      0.62 o 
  -7  -3   9       22.60       18.80      1.19 o 
  -6  -3   9       50.10       51.47      1.73 o 
  -5  -3   9      171.58      167.88      3.22 o 
  -4  -3   9      311.35      312.12      3.81 o 
  -3  -3   9      123.19      120.38      2.06 o 
  -2  -3   9       23.64       21.89      1.50 o 
  -1  -3   9      115.98      112.81      2.57 o 
   0  -3   9      514.50      509.04      7.11 o 
   1  -3   9       41.39       39.16      1.57 o 
   2  -3   9       12.46       13.01      0.80 o 
   3  -3   9       40.23       38.84      1.29 o 
   4  -3   9       80.26       77.33      1.89 o 
   5  -3   9       10.59       12.53      0.92 o 
   6  -3   9        2.85        2.28      0.59 o 
   7  -3   9        1.05        0.61      0.63 o 
   8  -3   9        7.35        8.07      1.61 o 
  -9  -2   9       86.07       90.98      2.05 o 
  -8  -2   9       20.79       22.81      1.82 o 
  -7  -2   9        1.77        2.46      0.63 o 
  -6  -2   9       27.14       28.91      1.33 o 
  -5  -2   9      578.24      566.05      5.99 o 
  -4  -2   9       13.37       13.18      1.25 o 
  -3  -2   9       29.48       30.71      1.54 o 
  -2  -2   9      357.13      356.05      5.36 o 
  -1  -2   9       58.65       58.74      2.84 o 
   0  -2   9      293.89      294.80      8.77 o 
   1  -2   9        3.92        4.12      0.51 o 
   2  -2   9       34.00       32.95      1.15 o 
   3  -2   9      167.20      165.98      2.82 o 
   4  -2   9       80.50       78.51      1.93 o 
   5  -2   9       16.08       16.42      1.52 o 
   6  -2   9       61.58       63.29      1.86 o 
   7  -2   9       13.66       12.77      1.76 o 
 -10  -1   9       29.41       36.67      1.39 o 
  -9  -1   9        1.35        1.07      0.49 o 
  -8  -1   9        5.80        4.67      0.58 o 
  -7  -1   9       49.86       51.65      1.33 o 
  -6  -1   9       68.75       70.78      1.62 o 
  -5  -1   9       41.92       41.28      1.20 o 
  -4  -1   9       91.63      100.06      1.84 o 
  -3  -1   9       15.65       14.63      0.98 o 
  -2  -1   9       72.99       68.60      1.97 o 
  -1  -1   9       10.49       16.03      1.09 o 
   0  -1   9      125.43      121.76      7.95 o 
   1  -1   9      101.01       98.45      2.30 o 
   2  -1   9        9.98        9.06      0.72 o 
   3  -1   9        5.86        5.82      0.91 o 
   4  -1   9        3.22        4.54      0.76 o 
   5  -1   9        2.07        2.97      0.62 o 
   6  -1   9       14.73       12.21      1.68 o 
   7  -1   9        9.61        8.15      1.61 o 
 -10   0   9        1.52        0.99      0.69 o 
  -9   0   9        7.36        6.76      0.86 o 
  -8   0   9        0.12        0.48      0.73 o 
  -7   0   9        2.46        2.94      0.42 o 
  -6   0   9       22.80       19.38      1.03 o 
  -5   0   9       68.30       69.03      1.52 o 
  -4   0   9       43.36       41.89      1.59 o 
  -3   0   9        0.33        0.48      0.46 o 
  -2   0   9        2.22        0.98      0.85 o 
  -1   0   9       87.59       84.89      2.31 o 
   0   0   9        0.34        0.05      0.44 o 
   1   0   9       25.60       24.85      1.00 o 
   2   0   9        2.20        1.32      0.43 o 
   3   0   9        3.98        4.24      1.05 o 
   4   0   9        8.26        6.83      0.76 o 
   5   0   9       18.29       16.53      1.07 o 
   6   0   9        0.24        2.15      1.08 o 
 -10   1   9        0.35        1.69      1.20 o 
  -9   1   9        1.92        3.13      1.33 o 
  -8   1   9       29.24       32.65      1.16 o 
  -7   1   9       24.71       22.71      0.97 o 
  -6   1   9       18.32       14.35      0.79 o 
  -5   1   9       34.43       36.37      1.51 o 
  -4   1   9        0.57        0.29      0.42 o 
  -3   1   9        8.30        7.87      1.12 o 
  -2   1   9       52.45       44.51      1.82 o 
  -1   1   9      159.67      161.92      2.54 o 
   0   1   9       53.69       60.19      1.52 o 
   1   1   9        7.97        6.67      0.64 o 
   2   1   9       14.70       11.76      1.36 o 
   3   1   9        5.90        5.02      1.31 o 
   4   1   9        4.55        4.85      0.73 o 
   5   1   9       14.72       16.46      1.41 o 
   6   1   9        2.22        3.51      1.22 o 
 -10   2   9       29.60       28.17      1.53 o 
  -9   2   9        2.48        2.92      0.68 o 
  -8   2   9       14.85       12.25      0.81 o 
  -7   2   9        2.23        2.26      0.46 o 
  -6   2   9        0.34        0.03      0.35 o 
  -5   2   9        4.55        2.51      0.62 o 
  -4   2   9        0.48        0.38      0.48 o 
  -3   2   9       16.13       14.57      1.22 o 
  -2   2   9      117.44      125.06      4.26 o 
  -1   2   9        1.21        1.21      0.70 o 
   0   2   9       31.54       32.93      1.16 o 
   1   2   9       58.83       60.39      1.65 o 
   2   2   9        0.06        0.77      0.46 o 
   3   2   9        3.13        3.87      0.69 o 
   4   2   9       15.86       16.53      1.42 o 
   5   2   9        2.28        2.66      1.17 o 
 -10   3   9        6.88        8.43      1.24 o 
  -9   3   9        1.69        0.70      0.44 o 
  -8   3   9        0.93        1.18      0.46 o 
  -7   3   9       59.48       57.96      2.02 o 
  -6   3   9        1.44        1.68      0.55 o 
  -5   3   9        5.73        5.01      0.58 o 
  -4   3   9        7.53        5.57      0.93 o 
  -3   3   9       43.88       39.57      2.70 o 
  -2   3   9       54.31       58.56      2.92 o 
  -1   3   9        0.90        0.25      0.56 o 
   0   3   9       24.66       24.77      1.28 o 
   1   3   9       85.00       86.12      2.04 o 
   2   3   9       52.44       46.59      1.58 o 
   3   3   9        9.68       11.47      1.24 o 
   4   3   9       58.13       60.27      2.40 o 
 -10   4   9        3.33        2.03      1.31 o 
  -9   4   9       26.93       24.93      1.17 o 
  -8   4   9        4.16        3.01      0.57 o 
  -7   4   9       24.22       24.02      1.10 o 
  -6   4   9        1.43        0.99      0.44 o 
  -5   4   9       10.11       10.05      0.80 o 
  -4   4   9        1.53        2.34      0.66 o 
  -3   4   9        3.94        3.19      0.76 o 
  -2   4   9        0.04       -0.06      0.56 o 
  -1   4   9       75.57       76.46      2.50 o 
   0   4   9        1.78        2.43      0.80 o 
   1   4   9       60.55       68.89      4.72 o 
   2   4   9       18.85       15.37      1.37 o 
   3   4   9        1.95        3.51      0.87 o 
  -9   5   9        1.56        3.19      0.65 o 
  -8   5   9        1.05        0.52      0.52 o 
  -7   5   9        0.29        0.17      0.45 o 
  -6   5   9        1.73        1.00      0.49 o 
  -5   5   9        4.38        4.18      0.68 o 
  -4   5   9       26.22       28.30      1.28 o 
  -3   5   9        0.07       -0.11      0.53 o 
  -2   5   9        0.10       -0.52      0.78 o 
  -1   5   9        0.07       -0.37      0.65 o 
   0   5   9        2.17        2.16      1.09 o 
   1   5   9        0.95        1.56      1.05 o 
  -9   6   9        9.76       13.04      1.72 o 
  -8   6   9        9.04        9.93      1.10 o 
  -7   6   9        0.01        0.23      0.62 o 
  -6   6   9        0.44        0.79      0.62 o 
  -5   6   9        0.01        0.57      0.65 o 
  -4   6   9       21.25       24.52      1.85 o 
  -3   6   9        9.51        8.04      1.07 o 
  -2   6   9        0.58        0.55      1.47 o 
  -1   6   9        0.00       -0.59      0.82 o 
   0   6   9        7.42        6.79      1.48 o 
  -7   7   9        5.30        5.82      1.40 o 
  -6   7   9        0.06       -0.58      0.67 o 
  -5   7   9       17.16       21.89      1.64 o 
  -4   7   9        3.92        6.67      1.51 o 
  -3   7   9       16.96       21.67      1.61 o 
  -2   7   9        4.88        8.18      1.76 o 
   2 -11  10       17.10       20.04      1.37 o 
   3 -11  10        0.15        0.60      0.61 o 
  -2 -10  10        4.67        5.33      1.32 o 
  -1 -10  10       10.60       11.29      1.52 o 
   0 -10  10       24.28       28.64      2.04 o 
   1 -10  10        0.98        1.15      1.12 o 
   2 -10  10       12.32       12.67      1.13 o 
   3 -10  10        9.02       12.91      1.75 o 
   4 -10  10        8.56        8.26      1.54 o 
   5 -10  10       13.74       13.94      1.94 o 
  -3  -9  10       12.66       12.61      1.65 o 
  -2  -9  10       11.53       11.43      1.52 o 
  -1  -9  10        3.73        4.06      1.10 o 
   0  -9  10       13.59       11.13      1.02 o 
   1  -9  10        0.28       -0.27      0.66 o 
   2  -9  10       15.16       16.95      1.79 o 
   3  -9  10        1.01        1.74      0.90 o 
   4  -9  10        3.94        4.24      1.18 o 
   5  -9  10        5.80        7.70      1.50 o 
   6  -9  10       23.25       18.29      2.16 o 
  -5  -8  10        1.67        1.33      0.90 o 
  -4  -8  10       17.79       15.27      1.69 o 
  -3  -8  10       13.26       10.25      1.44 o 
  -2  -8  10        1.18       -0.32      0.64 o 
  -1  -8  10        1.55        1.60      0.69 o 
   0  -8  10       17.98       16.29      1.15 o 
   1  -8  10        0.01        0.90      0.79 o 
   2  -8  10        0.33       -0.01      0.77 o 
   3  -8  10        4.17        5.24      1.25 o 
   4  -8  10        7.89        7.82      1.44 o 
   5  -8  10       60.08       57.42      3.60 o 
   6  -8  10       75.40       66.89      2.59 o 
   7  -8  10       13.05       12.05      1.91 o 
  -6  -7  10       25.85       25.26      2.05 o 
  -5  -7  10        0.43        1.00      0.79 o 
  -4  -7  10        5.67        5.84      1.15 o 
  -3  -7  10       29.67       33.19      2.12 o 
  -2  -7  10       36.94       42.39      4.28 o 
  -1  -7  10      132.90      126.77      2.36 o 
   0  -7  10       22.27       19.97      1.26 o 
   1  -7  10        0.01       -0.11      0.53 o 
   2  -7  10      136.70      135.51      3.28 o 
   3  -7  10       19.83       18.00      1.37 o 
   4  -7  10       14.19       16.70      1.77 o 
   5  -7  10        1.64        1.75      1.67 o 
   6  -7  10       34.08       27.43      1.79 o 
   7  -7  10        2.14        1.10      1.79 o 
  -7  -6  10        9.90       12.13      1.19 o 
  -6  -6  10        0.07        0.33      0.56 o 
  -5  -6  10       13.28        9.56      1.23 o 
  -4  -6  10       12.76       16.32      1.15 o 
  -3  -6  10      325.06      291.19      4.81 o 
  -2  -6  10       12.93       14.81      0.85 o 
  -1  -6  10       18.20       16.07      1.21 o 
   0  -6  10        9.46        9.10      1.01 o 
   1  -6  10        4.90        2.38      0.69 o 
   2  -6  10        3.84        3.68      0.78 o 
   3  -6  10       99.19       97.76      3.50 o 
   4  -6  10       17.41       14.83      1.31 o 
   5  -6  10       67.89       62.73      2.38 o 
   6  -6  10       19.76       15.42      1.06 o 
   7  -6  10        0.03       -0.14      0.77 o 
  -7  -5  10        2.04        2.86      0.74 o 
  -6  -5  10        0.93        0.99      0.83 o 
  -5  -5  10       13.84       10.44      0.97 o 
  -4  -5  10       16.71       18.93      3.55 o 
  -3  -5  10        0.08        0.84      0.60 o 
  -2  -5  10        0.85        0.55      0.36 o 
  -1  -5  10        0.17        0.42      0.46 o 
   0  -5  10       73.40       77.03      2.27 o 
   1  -5  10       14.74       14.99      1.15 o 
   2  -5  10       63.81       62.35      2.18 o 
   3  -5  10       70.94       72.87      2.43 o 
   4  -5  10        0.53        0.21      0.54 o 
   5  -5  10        6.31        8.20      0.85 o 
   6  -5  10       13.85       12.67      1.01 o 
   7  -5  10       15.69       15.09      1.28 o 
  -8  -4  10       14.41       13.73      1.19 o 
  -7  -4  10        0.12        1.20      0.70 o 
  -6  -4  10       22.47       22.03      1.27 o 
  -5  -4  10       12.69       14.26      1.05 o 
  -4  -4  10        3.70        4.96      0.58 o 
  -3  -4  10       14.06       14.20      1.04 o 
  -2  -4  10       47.92       46.39      2.20 o 
  -1  -4  10       14.77       13.21      2.18 o 
   0  -4  10       64.06       63.17      2.05 o 
   1  -4  10        1.04        1.97      0.61 o 
   2  -4  10        0.27        0.24      0.53 o 
   3  -4  10       31.85       30.53      1.21 o 
   4  -4  10        0.69        0.59      0.49 o 
   5  -4  10       10.30        8.84      0.85 o 
   6  -4  10        0.22        0.44      0.51 o 
   7  -4  10        7.01        6.80      1.17 o 
  -9  -3  10        2.35        0.72      0.67 o 
  -8  -3  10        0.68        0.44      0.55 o 
  -7  -3  10        1.12        1.96      0.60 o 
  -6  -3  10       23.50       23.41      1.25 o 
  -5  -3  10       75.37       80.93      2.15 o 
  -4  -3  10       18.54       14.83      1.19 o 
  -3  -3  10       11.18       12.64      1.33 o 
  -2  -3  10       87.07       83.52      2.29 o 
  -1  -3  10       23.60       21.44      1.27 o 
   0  -3  10        0.25       -0.35      0.44 o 
   1  -3  10       59.41       55.05      1.99 o 
   2  -3  10        7.99        6.50      0.68 o 
   3  -3  10       42.87       40.11      1.39 o 
   4  -3  10        9.23        9.43      0.84 o 
   5  -3  10        5.99        5.59      0.76 o 
   6  -3  10       53.32       52.91      1.79 o 
   7  -3  10        1.61        1.44      0.68 o 
  -9  -2  10        2.29        5.02      0.85 o 
  -8  -2  10        2.09        1.82      0.64 o 
  -7  -2  10        1.67        2.08      0.84 o 
  -6  -2  10        4.61        4.57      0.76 o 
  -5  -2  10       10.29       14.18      2.25 o 
  -4  -2  10      155.05      157.08      2.54 o 
  -3  -2  10      308.32      318.90     10.43 o 
  -2  -2  10        1.37        1.58      0.58 o 
  -1  -2  10        0.68        0.36      1.36 o 
   0  -2  10      327.22      329.21      6.08 o 
   1  -2  10      200.37      192.25      3.97 o 
   2  -2  10      171.39      174.11      3.85 o 
   3  -2  10       20.30       17.02      1.00 o 
   4  -2  10       31.51       29.42      1.30 o 
   5  -2  10        0.00       -0.59      0.42 o 
   6  -2  10        0.33       -0.17      0.48 o 
  -9  -1  10        2.15        1.45      0.87 o 
  -8  -1  10       19.47       19.05      1.25 o 
  -7  -1  10       19.65       22.59      1.27 o 
  -6  -1  10      217.55      224.27      3.24 o 
  -5  -1  10     1011.56     1048.24     10.08 o 
  -4  -1  10       51.93       53.06      1.41 o 
  -3  -1  10       72.71       69.75      2.14 o 
  -2  -1  10      176.39      170.91      3.51 o 
  -1  -1  10      122.01      125.86      3.02 o 
   0  -1  10      239.25      245.32      4.57 o 
   1  -1  10        0.17       -0.10      0.37 o 
   2  -1  10       30.82       29.89      1.43 o 
   3  -1  10        1.38        1.57      0.55 o 
   4  -1  10        0.21       -0.16      0.46 o 
   5  -1  10        8.29        7.65      0.84 o 
   6  -1  10        2.95        2.32      1.04 o 
 -10   0  10        0.36       -0.42      0.91 o 
  -9   0  10        1.72        2.14      1.11 o 
  -8   0  10        0.00        0.07      0.83 o 
  -7   0  10       47.40       44.68      1.94 o 
  -6   0  10        0.02       -0.20      0.39 o 
  -5   0  10       50.59       45.57      1.32 o 
  -4   0  10       22.87       22.33      1.28 o 
  -3   0  10       21.91       22.72      1.71 o 
  -2   0  10        9.04       10.30      0.98 o 
  -1   0  10        1.89        0.93      0.70 o 
   0   0  10       87.68       87.22      1.91 o 
   1   0  10        8.71        9.68      1.06 o 
   2   0  10        0.40        0.51      0.43 o 
   3   0  10        6.19        7.32      1.11 o 
   4   0  10       11.84       13.51      1.00 o 
   5   0  10        0.68       -0.35      0.47 o 
 -10   1  10        0.00       -0.30      0.91 o 
  -9   1  10        0.14       -0.81      0.63 o 
  -8   1  10       32.51       32.50      2.18 o 
  -7   1  10        6.39        4.11      0.79 o 
  -6   1  10       10.81        7.92      1.09 o 
  -5   1  10       71.19       66.78      2.16 o 
  -4   1  10        0.67        1.17      0.53 o 
  -3   1  10       23.09       21.23      1.29 o 
  -2   1  10       81.29       71.25      2.30 o 
  -1   1  10      102.14       96.16      2.72 o 
   0   1  10        3.94        3.90      0.58 o 
   1   1  10       13.13       15.04      1.20 o 
   2   1  10       10.21       10.88      0.88 o 
   3   1  10       14.53       17.08      1.58 o 
   4   1  10        7.02        7.16      1.19 o 
   5   1  10       17.02       18.24      1.64 o 
 -10   2  10        0.22        0.13      0.60 o 
  -9   2  10        9.47       10.97      1.11 o 
  -8   2  10       59.30       60.18      3.42 o 
  -7   2  10        1.97        0.92      0.57 o 
  -6   2  10        1.30        0.92      0.58 o 
  -5   2  10        0.97        0.36      0.51 o 
  -4   2  10        4.38        5.36      0.88 o 
  -3   2  10      172.93      167.36      3.69 o 
  -2   2  10       76.60       73.45      2.38 o 
  -1   2  10       28.19       30.16      1.19 o 
   0   2  10       29.72       26.52      1.19 o 
   1   2  10       12.73       11.67      1.26 o 
   2   2  10       37.50       36.34      1.56 o 
   3   2  10       57.41       57.27      1.98 o 
   4   2  10       15.40       13.84      2.30 o 
  -9   3  10        0.02        0.56      0.46 o 
  -8   3  10        1.75        1.03      0.63 o 
  -7   3  10        2.72        2.38      0.85 o 
  -6   3  10        8.28        6.58      0.94 o 
  -5   3  10       57.01       51.42      2.03 o 
  -4   3  10        0.02       -0.11      0.50 o 
  -3   3  10        5.19        5.61      1.41 o 
  -2   3  10        0.15        0.38      0.65 o 
  -1   3  10       55.91       58.03      2.23 o 
   0   3  10        1.75        1.89      0.84 o 
   1   3  10        4.70        5.95      0.78 o 
   2   3  10       35.26       36.55      1.51 o 
   3   3  10        4.88        4.00      0.97 o 
  -9   4  10        1.74        2.62      0.65 o 
  -8   4  10       12.41       13.08      0.94 o 
  -7   4  10       13.03       15.45      1.28 o 
  -6   4  10        0.76       -0.14      0.51 o 
  -5   4  10        3.67        2.47      0.76 o 
  -4   4  10       71.11       63.03      2.33 o 
  -3   4  10        0.20       -0.86      0.93 o 
  -2   4  10        0.43        0.21      0.95 o 
  -1   4  10       63.50       66.07      2.46 o 
   0   4  10        0.02        0.43      0.76 o 
   1   4  10        0.01        0.09      0.74 o 
   2   4  10        0.19        0.31      0.89 o 
  -8   5  10        3.74        2.62      0.65 o 
  -7   5  10        3.23        3.51      1.23 o 
  -6   5  10        7.78        6.88      1.02 o 
  -5   5  10        5.26        7.32      1.09 o 
  -4   5  10        6.20        5.29      1.36 o 
  -3   5  10        1.55        1.14      1.09 o 
  -2   5  10       22.30       27.34      2.35 o 
  -1   5  10        2.72        3.10      1.20 o 
   0   5  10        3.53        6.10      1.43 o 
  -7   6  10        2.26        2.04      0.87 o 
  -6   6  10        1.49        0.84      0.92 o 
  -5   6  10        2.24        4.33      1.35 o 
  -4   6  10        0.26        1.74      1.11 o 
  -3   6  10        5.92        9.95      1.73 o 
  -2   6  10        2.33        1.76      1.22 o 
  -1 -10  11        0.18        0.44      0.88 o 
   0 -10  11       16.58       19.62      1.92 o 
   1 -10  11        0.12        0.16      1.01 o 
   2 -10  11        6.22        8.54      1.89 o 
   3 -10  11        9.19       12.44      1.81 o 
   4 -10  11        1.92        1.91      1.05 o 
  -3  -9  11        0.83        0.44      0.87 o 
  -2  -9  11        6.15        8.53      1.43 o 
  -1  -9  11        5.32        3.40      1.08 o 
   0  -9  11        3.50        2.66      0.70 o 
   1  -9  11        1.01       -0.09      0.71 o 
   2  -9  11       25.99       22.99      2.11 o 
   3  -9  11        0.07        0.45      0.92 o 
   4  -9  11       12.03        9.99      1.68 o 
   5  -9  11       17.86       17.16      2.12 o 
  -4  -8  11        2.06        0.72      0.87 o 
  -3  -8  11        0.09        0.90      0.79 o 
  -2  -8  11       36.47       33.69      2.16 o 
  -1  -8  11       13.80       14.67      1.12 o 
   0  -8  11       12.87       11.94      1.05 o 
   1  -8  11        1.85        3.03      1.02 o 
   2  -8  11      108.20      110.93      4.30 o 
   3  -8  11       10.81        9.29      1.58 o 
   4  -8  11       11.27       12.18      1.31 o 
   5  -8  11       39.53       39.63      2.05 o 
   6  -8  11       15.35       14.84      1.95 o 
  -5  -7  11        2.87        4.38      1.13 o 
  -4  -7  11        2.43        2.56      0.89 o 
  -3  -7  11        0.73        2.31      1.48 o 
  -2  -7  11       15.30       13.62      0.94 o 
  -1  -7  11       17.71       17.60      0.97 o 
   0  -7  11       35.63       32.33      1.61 o 
   1  -7  11       40.82       41.19      2.17 o 
   2  -7  11        2.86        4.61      1.02 o 
   3  -7  11       11.26       11.85      1.48 o 
   4  -7  11        0.41        0.00      0.68 o 
   5  -7  11        7.41        4.78      1.03 o 
   6  -7  11       16.86       19.13      1.61 o 
  -6  -6  11        4.51        4.53      1.27 o 
  -5  -6  11        0.02       -0.17      0.58 o 
  -4  -6  11       12.79       15.60      1.18 o 
  -3  -6  11      215.20      221.66      4.16 o 
  -2  -6  11        6.59        7.56      0.71 o 
  -1  -6  11       47.23       49.34      1.89 o 
   0  -6  11        7.12        5.13      0.83 o 
   1  -6  11       27.77       29.58      1.59 o 
   2  -6  11       11.10       11.34      1.17 o 
   3  -6  11       77.65       84.27      2.75 o 
   4  -6  11       34.65       36.28      1.91 o 
   5  -6  11        1.01        0.97      0.90 o 
   6  -6  11        2.82        3.32      0.73 o 
  -7  -5  11       22.04       26.53      1.49 o 
  -6  -5  11        2.26        3.56      0.74 o 
  -5  -5  11       54.64       48.91      1.86 o 
  -4  -5  11       62.57       63.50      2.13 o 
  -3  -5  11      109.05      103.26      2.36 o 
  -2  -5  11        0.12        0.26      0.95 o 
  -1  -5  11        1.45        2.37      0.92 o 
   0  -5  11        7.49        8.14      2.03 o 
   1  -5  11      133.91      140.64      3.40 o 
   2  -5  11        9.03        7.53      1.02 o 
   3  -5  11        7.20        7.33      1.06 o 
   4  -5  11       33.80       35.39      1.93 o 
   5  -5  11       13.54       13.06      1.24 o 
   6  -5  11        3.24        1.59      0.64 o 
  -8  -4  11        0.23        0.04      0.82 o 
  -7  -4  11       15.94       16.35      1.26 o 
  -6  -4  11       11.51       15.09      1.16 o 
  -5  -4  11        2.52        0.71      0.53 o 
  -4  -4  11        0.62        0.24      0.43 o 
  -3  -4  11       30.22       29.50      1.13 o 
  -2  -4  11       13.14       13.53      1.07 o 
  -1  -4  11       16.63       15.34      1.16 o 
   0  -4  11       71.15       74.05      2.34 o 
   1  -4  11       57.15       57.86      2.12 o 
   2  -4  11       14.15       12.86      1.25 o 
   3  -4  11        0.14       -0.68      0.46 o 
   4  -4  11        0.04        0.04      0.47 o 
   5  -4  11        0.46       -0.57      0.88 o 
   6  -4  11       19.25       18.88      1.23 o 
  -8  -3  11        6.73        8.03      1.02 o 
  -7  -3  11       13.45       16.05      1.19 o 
  -6  -3  11       21.69       19.68      1.22 o 
  -5  -3  11       17.84       17.60      0.97 o 
  -4  -3  11        8.17        7.11      0.69 o 
  -3  -3  11      100.42       96.49      2.60 o 
  -2  -3  11       55.85       57.85      2.00 o 
  -1  -3  11       16.18       16.30      1.20 o 
   0  -3  11      147.11      144.06      3.40 o 
   1  -3  11        8.41        6.73      0.97 o 
   2  -3  11       21.85       20.21      1.41 o 
   3  -3  11        5.07        4.42      0.88 o 
   4  -3  11        5.62        3.93      0.71 o 
   5  -3  11        1.24        2.19      0.64 o 
   6  -3  11        3.87        5.21      0.81 o 
  -9  -2  11        0.31       -0.08      0.58 o 
  -8  -2  11        5.47        7.28      0.95 o 
  -7  -2  11       61.01       63.28      2.12 o 
  -6  -2  11       13.14       13.76      0.90 o 
  -5  -2  11      310.34      306.27      6.45 o 
  -4  -2  11       13.66       11.44      0.82 o 
  -3  -2  11        7.22        8.31      1.30 o 
  -2  -2  11       66.14       65.11      2.17 o 
  -1  -2  11        0.22        0.51      0.54 o 
   0  -2  11       46.82       40.44      2.88 o 
   1  -2  11       60.19       57.84      2.20 o 
   2  -2  11        0.08       -0.17      0.41 o 
   3  -2  11       59.24       58.48      1.76 o 
   4  -2  11        1.46        1.42      0.56 o 
   5  -2  11        0.42        1.28      0.55 o 
  -9  -1  11        0.35        0.92      1.10 o 
  -8  -1  11       22.01       26.66      2.29 o 
  -7  -1  11       19.00       17.95      1.55 o 
  -6  -1  11        3.20        3.64      0.62 o 
  -5  -1  11       25.62       29.61      1.24 o 
  -4  -1  11        6.65        5.81      0.90 o 
  -3  -1  11      190.64      198.05      4.04 o 
  -2  -1  11       32.61       31.88      1.91 o 
  -1  -1  11       10.06        9.39      1.05 o 
   0  -1  11       48.11       46.72      4.22 o 
   1  -1  11       61.47       67.93      1.81 o 
   2  -1  11        8.47       13.55      0.95 o 
   3  -1  11        8.62        8.12      0.86 o 
   4  -1  11        0.11       -0.65      0.47 o 
   5  -1  11        0.85        1.65      0.63 o 
  -9   0  11        5.71        8.44      1.62 o 
  -8   0  11       47.98       42.74      2.82 o 
  -7   0  11        1.20        1.14      0.64 o 
  -6   0  11        9.07        6.89      0.98 o 
  -5   0  11       44.39       42.51      1.37 o 
  -4   0  11        0.82        0.17      0.60 o 
  -3   0  11        1.69        2.18      0.70 o 
  -2   0  11       26.54       26.88      1.67 o 
  -1   0  11       13.04       10.93      1.12 o 
   0   0  11        9.60       10.09      0.79 o 
   1   0  11        0.88        0.91      0.57 o 
   2   0  11        5.61        8.11      1.50 o 
   3   0  11       24.40       25.21      1.28 o 
   4   0  11        0.00       -0.34      0.48 o 
  -9   1  11        0.30       -0.80      0.87 o 
  -8   1  11        0.62        0.70      0.61 o 
  -7   1  11       15.48       15.91      1.28 o 
  -6   1  11        9.62        7.00      0.96 o 
  -5   1  11        1.88        1.37      0.85 o 
  -4   1  11        0.02        0.54      0.53 o 
  -3   1  11        6.00        5.12      0.90 o 
  -2   1  11        1.75        1.47      0.70 o 
  -1   1  11       35.95       40.67      1.90 o 
   0   1  11       50.74       50.12      1.56 o 
   1   1  11       12.46       13.02      0.96 o 
   2   1  11       38.70       43.65      1.59 o 
   3   1  11       29.23       30.53      1.42 o 
   4   1  11        0.00        0.03      0.53 o 
  -9   2  11        1.36        2.48      1.36 o 
  -8   2  11        3.18        3.75      1.00 o 
  -7   2  11        0.59       -0.77      0.52 o 
  -6   2  11        2.44        1.36      1.60 o 
  -5   2  11       34.97       33.06      1.71 o 
  -4   2  11        2.69        1.96      0.66 o 
  -3   2  11        8.19       10.12      2.39 o 
  -2   2  11       44.21       36.00      1.83 o 
  -1   2  11       33.38       31.53      1.75 o 
   0   2  11        2.87        2.83      0.60 o 
   1   2  11        2.97        3.24      0.66 o 
   2   2  11        3.09        3.91      0.74 o 
   3   2  11        3.68        4.15      0.79 o 
  -9   3  11       36.85       42.96      2.02 o 
  -8   3  11        2.13        0.64      1.44 o 
  -7   3  11        5.24        5.84      0.97 o 
  -6   3  11        2.68        2.19      0.76 o 
  -5   3  11       71.03       76.06      2.59 o 
  -4   3  11       11.71       11.29      1.22 o 
  -3   3  11       45.26       41.36      2.00 o 
  -2   3  11        0.45        1.50      0.76 o 
  -1   3  11       39.31       40.95      2.01 o 
   0   3  11        1.01        0.77      0.80 o 
   1   3  11       12.31       10.02      1.27 o 
   2   3  11        4.24        4.21      0.97 o 
  -8   4  11        0.38       -0.35      1.34 o 
  -7   4  11        0.21        1.37      0.71 o 
  -6   4  11        0.38       -0.43      0.64 o 
  -5   4  11        3.68        3.39      0.85 o 
  -4   4  11        2.58        2.17      0.85 o 
  -3   4  11       33.53       37.52      1.97 o 
  -2   4  11       21.94       23.14      1.67 o 
  -1   4  11       11.62       11.79      2.23 o 
   0   4  11        1.26        2.00      0.82 o 
  -7   5  11       38.27       44.14      2.08 o 
  -6   5  11        4.51        4.92      1.16 o 
  -5   5  11        1.64        0.83      1.05 o 
  -4   5  11        3.03        2.36      1.19 o 
  -3   5  11        0.44        1.00      1.04 o 
  -2   5  11        0.77        2.23      1.22 o 
  -2  -9  12       11.19       13.03      1.70 o 
  -1  -9  12       42.56       43.22      2.58 o 
   0  -9  12        8.60        9.57      3.46 o 
   1  -9  12        0.45        1.18      0.93 o 
   2  -9  12        1.24        1.58      1.07 o 
   3  -9  12        0.36        1.52      1.00 o 
   4  -9  12        6.88        6.87      1.61 o 
  -3  -8  12       11.32        7.50      1.42 o 
  -2  -8  12        9.48       11.90      1.58 o 
  -1  -8  12       19.58       16.41      1.21 o 
   0  -8  12       34.50       33.19      2.40 o 
   1  -8  12        1.35        2.35      0.99 o 
   2  -8  12       12.94       12.06      1.72 o 
   3  -8  12       11.20       10.43      1.25 o 
   4  -8  12       17.84       17.41      1.56 o 
   5  -8  12        0.01       -0.39      0.79 o 
  -5  -7  12        1.46        3.97      1.11 o 
  -4  -7  12       16.68       18.71      1.36 o 
  -3  -7  12        5.01        5.74      0.88 o 
  -2  -7  12       12.04       10.19      0.84 o 
  -1  -7  12       40.80       37.84      1.65 o 
   0  -7  12        2.95        2.65      0.79 o 
   1  -7  12       12.72       11.06      1.21 o 
   2  -7  12       51.77       61.12      2.39 o 
   3  -7  12        6.64        6.46      1.10 o 
   4  -7  12        2.65        1.50      2.39 o 
   5  -7  12        7.55        8.78      1.26 o 
  -6  -6  12        0.06       -0.63      0.53 o 
  -5  -6  12       23.41       27.07      3.28 o 
  -4  -6  12        6.46        5.23      0.85 o 
  -3  -6  12        2.31        4.62      0.83 o 
  -2  -6  12       59.38       54.05      2.30 o 
  -1  -6  12       34.75       28.83      1.61 o 
   0  -6  12        6.64        3.82      1.89 o 
   1  -6  12        0.20       -0.57      0.54 o 
   2  -6  12        5.26        5.96      0.98 o 
   3  -6  12        7.19        5.08      1.02 o 
   4  -6  12        0.00       -0.42      1.09 o 
   5  -6  12       25.39       25.02      1.83 o 
  -6  -5  12        5.42        5.36      0.89 o 
  -5  -5  12        1.62        1.43      0.63 o 
  -4  -5  12       19.26       19.23      1.26 o 
  -3  -5  12       92.65       92.77      2.09 o 
  -2  -5  12       11.42       12.22      1.13 o 
  -1  -5  12        0.53        0.27      0.51 o 
   0  -5  12       23.00       27.38      1.55 o 
   1  -5  12        1.30        1.07      0.61 o 
   2  -5  12        0.33        0.49      0.68 o 
   3  -5  12       66.49       71.16      3.74 o 
   4  -5  12        6.00        7.16      1.21 o 
   5  -5  12        0.19       -0.05      0.52 o 
  -7  -4  12        6.93        8.95      1.06 o 
  -6  -4  12        0.59        0.50      0.57 o 
  -5  -4  12        0.55        0.72      0.53 o 
  -4  -4  12       12.11       11.90      0.85 o 
  -3  -4  12       10.07        9.25      1.33 o 
  -2  -4  12        1.51        1.14      0.63 o 
  -1  -4  12        3.81        3.51      1.17 o 
   0  -4  12        4.24        3.74      2.16 o 
   1  -4  12       34.93       34.01      2.80 o 
   2  -4  12        0.33        0.68      0.70 o 
   3  -4  12        5.98        6.89      1.10 o 
   4  -4  12        8.06        6.45      0.84 o 
   5  -4  12        4.46        5.50      0.99 o 
  -8  -3  12        3.29        6.10      0.95 o 
  -7  -3  12        0.67        1.56      0.66 o 
  -6  -3  12        0.01        1.19      0.69 o 
  -5  -3  12        3.83        5.85      0.75 o 
  -4  -3  12       80.45       81.82      1.94 o 
  -3  -3  12       23.89       26.35      2.03 o 
  -2  -3  12        0.05       -0.62      0.52 o 
  -1  -3  12       91.65       88.78      2.71 o 
   0  -3  12        1.28        1.10      0.73 o 
   1  -3  12       29.97       30.87      1.71 o 
   2  -3  12       30.66       27.19      1.74 o 
   3  -3  12        6.87        5.80      0.99 o 
   4  -3  12        0.43        0.92      0.55 o 
   5  -3  12        0.17        0.08      0.55 o 
  -8  -2  12       75.35       96.28      3.96 o 
  -7  -2  12        7.41        7.06      0.94 o 
  -6  -2  12        0.32        0.15      0.72 o 
  -5  -2  12       96.63      114.36      2.34 o 
  -4  -2  12        3.26        3.43      1.15 o 
  -3  -2  12      659.46      642.20      9.07 o 
  -2  -2  12       29.20       29.89      1.63 o 
  -1  -2  12        0.73        0.46      0.66 o 
   0  -2  12      144.91      141.84      3.57 o 
   1  -2  12        5.83        4.46      0.91 o 
   2  -2  12        4.21        5.96      0.86 o 
   3  -2  12        5.56        5.66      0.83 o 
   4  -2  12        0.06       -0.34      0.50 o 
  -8  -1  12       34.89       40.21      2.94 o 
  -7  -1  12       62.09       71.94      3.73 o 
  -6  -1  12       27.14       28.30      1.23 o 
  -5  -1  12      434.78      433.15      5.34 o 
  -4  -1  12        7.23        8.07      1.78 o 
  -3  -1  12       11.47        9.69      1.12 o 
  -2  -1  12       19.23       19.02      2.13 o 
  -1  -1  12       14.29       15.59      1.61 o 
   0  -1  12       17.23       16.69      1.40 o 
   1  -1  12      100.41       98.49      2.29 o 
   2  -1  12        0.41        0.12      0.50 o 
   3  -1  12        2.21        2.16      0.63 o 
   4  -1  12        6.98        7.48      0.91 o 
  -8   0  12        0.08        0.13      0.95 o 
  -7   0  12        9.26        9.74      1.12 o 
  -6   0  12       29.33       29.43      1.68 o 
  -5   0  12       86.54       90.04      2.79 o 
  -4   0  12       15.05       17.44      1.36 o 
  -3   0  12        6.43        6.69      1.01 o 
  -2   0  12        2.07        1.77      0.71 o 
  -1   0  12       90.80       89.59      2.88 o 
   0   0  12       29.81       26.70      1.67 o 
   1   0  12        3.27        2.87      0.91 o 
   2   0  12       15.05       14.82      1.57 o 
   3   0  12        7.71        7.38      0.88 o 
  -8   1  12        1.14        0.52      0.61 o 
  -7   1  12       39.26       41.26      1.96 o 
  -6   1  12        1.39        0.68      0.64 o 
  -5   1  12        1.39        0.25      0.59 o 
  -4   1  12        0.08       -0.09      0.59 o 
  -3   1  12       16.41       15.91      1.36 o 
  -2   1  12        1.23        1.78      0.75 o 
  -1   1  12        0.25       -0.96      0.64 o 
   0   1  12        5.15        6.11      0.79 o 
   1   1  12       31.75       33.63      1.43 o 
   2   1  12       24.53       25.27      1.33 o 
  -8   2  12        0.46        1.61      0.79 o 
  -7   2  12        0.35        0.35      0.64 o 
  -6   2  12        0.70        0.23      0.63 o 
  -5   2  12        2.52        2.20      0.82 o 
  -4   2  12        0.40       -0.14      0.70 o 
  -3   2  12       41.01       38.12      1.94 o 
  -2   2  12        9.95       10.07      1.26 o 
  -1   2  12        0.84        0.48      0.86 o 
   0   2  12        1.04       -0.47      0.64 o 
   1   2  12       16.05       15.95      1.48 o 
  -7   3  12       26.80       31.68      1.84 o 
  -6   3  12        2.43        2.75      0.82 o 
  -5   3  12       14.12       11.72      1.26 o 
  -4   3  12        0.77        1.19      0.69 o 
  -3   3  12        0.25        0.96      0.75 o 
  -2   3  12        0.33        0.63      0.66 o 
  -1   3  12       13.54       17.81      1.68 o 
   0   3  12        2.70        2.41      0.88 o 
  -6   4  12        0.56        0.67      0.70 o 
  -5   4  12        9.26        9.05      1.73 o 
  -4   4  12        5.67        4.63      0.99 o 
  -3   4  12        0.81       -0.18      0.59 o 
  -2   4  12        0.00        1.38      0.75 o 
  -2  -8  13       24.23       31.82      2.32 o 
  -1  -8  13       37.29       39.72      1.80 o 
   0  -8  13        0.12       -0.88      0.73 o 
   1  -8  13        1.42        1.44      1.01 o 
   2  -8  13        5.98        7.05      1.20 o 
   3  -8  13       16.77       16.55      1.56 o 
  -4  -7  13        5.88        6.25      1.01 o 
  -3  -7  13        1.54        1.43      0.68 o 
  -2  -7  13        1.87        1.49      0.51 o 
  -1  -7  13        9.67        7.18      1.24 o 
   0  -7  13        0.43        0.20      0.82 o 
   1  -7  13        0.97        1.27      0.77 o 
   2  -7  13       11.07       10.54      1.73 o 
   3  -7  13        5.98        7.30      1.17 o 
   4  -7  13        7.74        7.21      1.27 o 
  -5  -6  13       20.05       19.50      1.86 o 
  -4  -6  13        0.26       -0.47      0.72 o 
  -3  -6  13        0.71        1.71      0.55 o 
  -2  -6  13        3.09        2.78      1.13 o 
  -1  -6  13       26.61       29.61      1.65 o 
   0  -6  13        2.81        4.53      0.93 o 
   1  -6  13        0.01       -0.01      0.67 o 
   2  -6  13       15.50       17.26      1.49 o 
   3  -6  13       16.74       14.86      1.51 o 
   4  -6  13        9.72        9.19      1.36 o 
  -6  -5  13       10.88       15.18      1.31 o 
  -5  -5  13        1.52        2.09      0.76 o 
  -4  -5  13        0.11       -0.19      0.41 o 
  -3  -5  13        1.35        1.26      0.72 o 
  -2  -5  13        8.29        8.25      1.09 o 
  -1  -5  13        1.40        1.10      0.65 o 
   0  -5  13        7.74        9.24      1.15 o 
   1  -5  13        2.17        2.94      0.87 o 
   2  -5  13        9.00        9.46      1.25 o 
   3  -5  13       28.42       32.37      2.03 o 
   4  -5  13       20.27       23.89      1.83 o 
  -6  -4  13        1.19        0.31      0.58 o 
  -5  -4  13        9.90       12.21      1.16 o 
  -4  -4  13        0.00        0.11      0.41 o 
  -3  -4  13       73.54       72.30      2.46 o 
  -2  -4  13       26.82       26.02      1.61 o 
  -1  -4  13       17.56       19.27      1.47 o 
   0  -4  13       16.84       18.15      1.54 o 
   1  -4  13        0.00       -0.53      0.78 o 
   2  -4  13       71.12       76.37      2.83 o 
   3  -4  13       13.98       10.67      1.38 o 
   4  -4  13        0.39        0.89      0.77 o 
  -7  -3  13        0.50        1.37      1.04 o 
  -6  -3  13        3.97        6.14      0.96 o 
  -5  -3  13        0.85       -0.37      0.66 o 
  -4  -3  13        8.55        9.06      0.81 o 
  -3  -3  13       71.96       73.73      2.50 o 
  -2  -3  13        6.36        5.77      0.98 o 
  -1  -3  13        0.08       -0.85      0.56 o 
   0  -3  13       43.07       41.36      2.41 o 
   1  -3  13       14.43       12.10      1.51 o 
   2  -3  13       11.43       12.64      1.38 o 
   3  -3  13       10.55        9.23      1.07 o 
   4  -3  13        2.17        1.65      0.70 o 
  -7  -2  13       30.46       31.64      1.67 o 
  -6  -2  13       11.54       15.99      1.34 o 
  -5  -2  13       15.13       14.16      0.98 o 
  -4  -2  13       27.06       27.55      1.24 o 
  -3  -2  13        3.65        7.62      1.07 o 
  -2  -2  13        2.63        1.46      0.95 o 
  -1  -2  13       23.87       23.51      1.61 o 
   0  -2  13        0.07        0.14      0.64 o 
   1  -2  13        1.40        0.80      1.22 o 
   2  -2  13       33.20       34.77      1.99 o 
   3  -2  13        0.40        0.78      0.71 o 
  -7  -1  13        0.33       -0.67      0.61 o 
  -6  -1  13        4.15        7.32      1.20 o 
  -5  -1  13        3.26        1.71      0.60 o 
  -4  -1  13        0.38       -0.20      0.60 o 
  -3  -1  13       83.78       93.39      3.94 o 
  -2  -1  13       11.47       11.41      1.23 o 
  -1  -1  13        0.39        0.14      0.92 o 
   0  -1  13       34.92       33.60      1.85 o 
   1  -1  13       28.67       32.24      1.94 o 
   2  -1  13        1.28        1.42      0.65 o 
  -7   0  13        0.10        0.69      1.41 o 
  -6   0  13        0.01        0.46      0.66 o 
  -5   0  13       20.31       22.76      1.61 o 
  -4   0  13        0.93        0.79      0.68 o 
  -3   0  13        0.12       -0.42      1.09 o 
  -2   0  13        5.12        6.14      1.01 o 
  -1   0  13       27.11       27.64      1.77 o 
   0   0  13        5.86        5.39      2.08 o 
   1   0  13        4.13        4.65      0.76 o 
   2   0  13        6.83        6.76      0.88 o 
  -7   1  13        9.63       10.84      1.24 o 
  -6   1  13        0.16       -0.38      0.61 o 
  -5   1  13        4.69        6.12      1.07 o 
  -4   1  13        0.13        0.50      0.65 o 
  -3   1  13       35.15       36.22      1.95 o 
  -2   1  13        8.11        8.83      1.20 o 
  -1   1  13        0.03       -0.72      0.80 o 
   0   1  13        5.65        5.90      1.46 o 
   1   1  13        1.94        1.66      0.65 o 
  -6   2  13        0.05       -0.05      0.66 o 
  -5   2  13        2.44        2.05      0.79 o 
  -4   2  13        0.28        0.48      0.64 o 
  -3   2  13       12.03       10.58      1.31 o 
  -2   2  13        0.30        0.09      0.64 o 
  -1   2  13        0.18       -0.26      1.20 o 
  -5   3  13        0.13        0.32      0.64 o 
  -4   3  13        0.17       -0.30      0.61 o 
  -3   3  13        0.00       -0.46      0.55 o 
  -2  -7  14        1.61        2.26      0.72 o 
  -1  -7  14        0.60        0.37      0.69 o 
   0  -7  14        0.13        0.21      0.72 o 
   1  -7  14        0.01        0.99      0.76 o 
  -3  -6  14        1.35        0.69      0.54 o 
  -2  -6  14        0.59       -0.57      0.42 o 
  -1  -6  14       19.11       23.90      2.39 o 
   0  -6  14        7.61        9.63      1.24 o 
   1  -6  14        1.48        0.33      0.76 o 
   2  -6  14        0.01       -0.29      0.71 o 
  -4  -5  14        2.93        5.38      0.78 o 
  -3  -5  14        0.34        0.08      0.49 o 
  -2  -5  14       18.31       16.16      1.62 o 
  -1  -5  14       45.60       44.19      2.09 o 
   0  -5  14       14.22       11.00      1.30 o 
   1  -5  14       12.24       11.15      1.35 o 
   2  -5  14        0.11        0.96      0.86 o 
  -5  -4  14        3.79        3.68      0.88 o 
  -4  -4  14       10.98       15.08      1.12 o 
  -3  -4  14        0.24        1.05      0.68 o 
  -2  -4  14        0.33        0.91      0.74 o 
  -1  -4  14       36.25       37.89      1.99 o 
   0  -4  14        0.07        0.27      0.75 o 
   1  -4  14        4.82        3.83      1.16 o 
   2  -4  14       38.48       47.88      5.04 o 
  -6  -3  14        3.01        2.10      0.78 o 
  -5  -3  14       11.22       15.49      1.07 o 
  -4  -3  14       11.29       13.78      1.34 o 
  -3  -3  14        0.06       -0.08      0.61 o 
  -2  -3  14        4.62        2.92      0.87 o 
  -1  -3  14       31.84       35.02      1.93 o 
   0  -3  14       12.78       12.09      1.36 o 
   1  -3  14        6.15        6.90      1.21 o 
   2  -3  14       61.20       71.82      2.89 o 
  -6  -2  14        6.99       10.88      0.95 o 
  -5  -2  14       64.54       63.09      1.86 o 
  -4  -2  14        2.95        2.65      0.88 o 
  -3  -2  14       14.34       12.02      1.31 o 
  -2  -2  14        3.08        2.06      0.81 o 
  -1  -2  14        1.04        1.82      0.78 o 
   0  -2  14       12.48       10.99      1.44 o 
   1  -2  14       14.14       13.25      1.85 o 
  -6  -1  14        0.06        1.10      0.74 o 
  -5  -1  14        0.80        0.59      0.73 o 
  -4  -1  14        3.42        4.29      0.95 o 
  -3  -1  14        0.80        0.57      0.70 o 
  -2  -1  14       15.78       15.50      1.47 o 
  -1  -1  14       26.38       30.45      1.90 o 
   0  -1  14        4.18        4.31      1.00 o 
   1  -1  14        0.05       -0.44      0.72 o 
  -6   0  14        0.27        0.19      1.09 o 
  -5   0  14       11.51        9.21      1.22 o 
  -4   0  14       34.79       39.14      2.07 o 
  -3   0  14        4.61        6.49      1.13 o 
  -2   0  14        3.11        3.83      0.92 o 
  -1   0  14        0.79        0.84      0.71 o 
   0   0  14        4.34        4.53      1.71 o 
  -5   1  14        2.28        2.11      0.83 o 
  -4   1  14       20.85       24.84      1.82 o 
  -3   1  14        2.30        3.36      0.95 o 
  -2   1  14        6.48        4.93      1.12 o 
  -1  -5  15        4.44        6.68      1.40 o 
  -3  -4  15        0.51        0.21      0.73 o 
  -2  -4  15        8.59        7.98      1.21 o 
  -1  -4  15       13.60       13.98      1.73 o 
  -3  -3  15        1.41        2.14      1.05 o 
  -2  -3  15        5.88        5.73      1.10 o 
  -1  -3  15        0.00        0.11      0.72 o 
  -3  -2  15        4.12        4.77      1.29 o 
  -2  -2  15        4.21        3.59      1.20 o 
                                                 
